# Supplementary material for: Bis[μ-N′-(adamantan-1-ylcarbon­yl)-2-oxidobenzohydrazidato(3−)]tetra­pyridine­trinickel(II) dimethyl­formamide monosolvate monohydrate
Source: Acta Crystallogr Sect E Struct Rep Online. 2012 Apr 18;68(Pt 5):m619–20. doi: 10.1107/S1600536812013396 (PMC3344353; doi:10.1107/S1600536812013396)
Supplement: Supplementary file 1 [file e-68-0m619-sup1.cif]

##############################################################################
#                                                                            #
# This CIF contains the data in a paper accepted for publication in          #
# Acta Crystallographica Section E. It conforms to the requirements of       #
# Notes for Authors for Acta Crystallographica Section E, and has been       #
# peer reviewed under the auspices of the IUCr Commission on Journals.       #
#                                                                            #
# Full details of the Crystallographic Information File format               #
# are given in the paper "The Crystallographic Information File (CIF):       #
# a New Standard Archive File for Crystallography" by S. R. Hall, F. H.      #
# Allen and I. D. Brown [Acta Cryst. (1991), A47, 655-685].                  #
#                                                                            #
# The current version of the core CIF dictionary is obtainable from          #
# ftp://ftp.iucr.org/pub/cif_core.dic.                                       #
#                                                                            #
# Software is freely available for graphical display of the structure(s)     #
# in this CIF. For information consult the CIF software page                 #
# http://www.iucr.org/resources/cif/software.                                #
#                                                                            #
# This file may be used for bona fide research purposes within the           #
# scientific community so long as proper attribution is given to the journal # 
# article from which it was obtained.                                        #
#                                                                            #
##############################################################################
data_global
_audit_creation_method     'SHELXL-97'
_journal_date_recd_electronic     2012-03-11
_journal_date_accepted     2012-03-28
_journal_name_full     'Acta Crystallographica, Section E'
_journal_year     2012
_journal_volume     68
_journal_issue      5
_journal_page_first     m619
_journal_page_last     m620
_journal_paper_category     QM
_journal_paper_doi     10.1107/S1600536812013396
_journal_coeditor_code     XU5481
_publ_contact_author_name     'Fu-Pei Liang'
_publ_contact_author_address
;
School of Chemistry and Chemical Engineering
Guangxi Normal University
Yucai Road 15
Guilin 541004
People's Republic of China
;
_publ_contact_author_email     'xiaoaojianghunn@yahoo.com.cn'
_publ_contact_author_phone     '86-771-2330208'
_publ_section_title
;\
Bis[\m-<i>N</i>'-(adamantan-1-ylcarbonyl)-2-oxidobenzohydrazidato(3-)]\
tetrapyridinetrinickel(II) dimethylformamide monosolvate monohydrate
;
loop_
    _publ_author_name
    _publ_author_address
    'Wei, Han-Chang'
;
Nanning Prefecture Education College, Nanning, Guangxi 530001,
People's Republic of China
;
    'Huang, Wan-Yun'
;
Key Laboratory for the Chemistry and Molecular Engineering of Medicinal
Resources (Ministry of Education of China),
School of Chemistry and Chemical Engineering,
Guangxi Normal University, Guilin 541004, People's Republic of China
;
    'Zhou, Xiang'
;
Key Laboratory for the Chemistry and Molecular Engineering of Medicinal
Resources (Ministry of Education of China),
School of Chemistry and Chemical Engineering,
Guangxi Normal University, Guilin 541004, People's Republic of China
;
    'Shi, Meng'
;
Key Laboratory for the Chemistry and Molecular Engineering of Medicinal
Resources (Ministry of Education of China),
School of Chemistry and Chemical Engineering,
Guangxi Normal University, Guilin 541004, People's Republic of China
;
    'Liang, Fu-Pei'
;
Key Laboratory for the Chemistry and Molecular Engineering of Medicinal
Resources (Ministry of Education of China),
School of Chemistry and Chemical Engineering,
Guangxi Normal University, Guilin 541004, People's Republic of China
;
data_I
_audit_creation_method     SHELXL-97
_chemical_name_systematic
;
Bis[\m-<i>N</i>'-(adamantan-1-ylcarbonyl)-2-
oxidobenzohydrazidato(3-)]tetrapyridinetrinickel(II)
dimethylformamide monosolvate monohydrate
;
_chemical_name_common     ?
_chemical_formula_moiety     'C56 H58 N8 Ni3 O6, C3 H7 N O, H2 O'
_chemical_formula_sum     'C59 H67 N9 Ni3 O8'
_chemical_formula_iupac     '[Ni3 (C18 H19 N2 O3)2 (C5 H5 N)4], C3 H7 N O, H2 O'
_chemical_formula_weight     1206.35
_chemical_melting_point     ?
_symmetry_cell_setting     triclinic
_symmetry_space_group_name_H-M     'P -1'
_symmetry_space_group_name_hall     '-P 1'
loop_
    _symmetry_equiv_pos_as_xyz
    'x, y, z'
    '-x, -y, -z'
_cell_length_a     14.3496(8)
_cell_length_b     14.8499(9)
_cell_length_c     15.2256(9)
_cell_angle_alpha     62.0610(10)
_cell_angle_beta     72.2610(10)
_cell_angle_gamma     85.2020(10)
_cell_volume     2723.3(3)
_cell_formula_units_Z     2
_cell_measurement_reflns_used     6088
_cell_measurement_theta_min     2.2316
_cell_measurement_theta_max     26.0357
_cell_measurement_temperature     185(2)
_exptl_crystal_description     block
_exptl_crystal_colour     red
_exptl_crystal_size_max     0.27
_exptl_crystal_size_mid     0.22
_exptl_crystal_size_min     0.15
_exptl_crystal_density_diffrn     1.471
_exptl_crystal_density_meas     ?
_exptl_crystal_density_method     'not measured'
_exptl_crystal_F_000     1264
_exptl_absorpt_coefficient_mu     1.092
_exptl_absorpt_correction_type     multi-scan
_exptl_absorpt_process_details     '(SADABS; Bruker, 2001)'
_exptl_absorpt_correction_T_min     0.7570
_exptl_absorpt_correction_T_max     0.8534
_exptl_special_details     ?
_diffrn_ambient_temperature     185(2)
_diffrn_radiation_type     MoK\a
_diffrn_radiation_wavelength     0.71073
_diffrn_radiation_source     'fine-focus sealed tube'
_diffrn_radiation_monochromator     graphite
_diffrn_measurement_device_type     'Bruker SMART 1000 CCD area-detector'
_diffrn_measurement_method     '\f and \w scans'
_diffrn_detector_area_resol_mean     ?
_diffrn_reflns_number     13829
_diffrn_reflns_av_R_equivalents     0.0157
_diffrn_reflns_av_sigmaI/netI     0.0328
_diffrn_reflns_theta_min     1.59
_diffrn_reflns_theta_max     25.05
_diffrn_reflns_theta_full     25.05
_diffrn_measured_fraction_theta_max     0.983
_diffrn_measured_fraction_theta_full     0.983
_diffrn_reflns_limit_h_min     -16
_diffrn_reflns_limit_h_max     17
_diffrn_reflns_limit_k_min     -17
_diffrn_reflns_limit_k_max     17
_diffrn_reflns_limit_l_min     -15
_diffrn_reflns_limit_l_max     18
_diffrn_standards_number     0
_diffrn_standards_interval_count     ?
_diffrn_standards_interval_time     ?
_diffrn_standards_decay_%     ?
_refine_special_details
;
Refinement of <i>F</i>^2^ against ALL reflections. The weighted <i>R</i>-factor
<i>wR</i> and goodness of fit <i>S</i> are based on <i>F</i>^2^, conventional
<i>R</i>-factors <i>R</i> are based on <i>F</i>, with <i>F</i> set to zero for
negative <i>F</i>^2^. The threshold expression of <i>F</i>^2^ >
\s(<i>F</i>^2^) is used only for calculating <i>R</i>-factors(gt) <i>etc</i>.
and is not relevant to the choice of reflections for refinement.
<i>R</i>-factors based on <i>F</i>^2^ are statistically about twice as large
as those based on <i>F</i>, and <i>R</i>- factors based on ALL data will be
even larger.
;
_reflns_number_total     9496
_reflns_number_gt     8034
_reflns_threshold_expression     I>2sigma(I)
_refine_ls_structure_factor_coef     Fsqd
_refine_ls_matrix_type     full
_refine_ls_R_factor_all     0.0458
_refine_ls_R_factor_gt     0.0370
_refine_ls_wR_factor_gt     0.0941
_refine_ls_wR_factor_ref     0.0997
_refine_ls_goodness_of_fit_ref     1.037
_refine_ls_restrained_S_all     1.037
_refine_ls_number_reflns     9496
_refine_ls_number_parameters     714
_refine_ls_number_restraints     0
_refine_ls_hydrogen_treatment     constr
_refine_ls_weighting_scheme     calc
_refine_ls_weighting_details
         'calc w=1/[\s^2^(Fo^2^)+(0.0519P)^2^+1.7341P] where P=(Fo^2^+2Fc^2^)/3'
_atom_sites_solution_hydrogens     geom
_atom_sites_solution_primary     direct
_atom_sites_solution_secondary     difmap
_refine_ls_shift/su_max     0.000
_refine_ls_shift/su_mean     0.000
_refine_diff_density_max     0.385
_refine_diff_density_min     -0.657
_refine_ls_extinction_method     none
_refine_ls_extinction_coef     ?
loop_
    _atom_type_symbol
    _atom_type_description
    _atom_type_scat_dispersion_real
    _atom_type_scat_dispersion_imag
    _atom_type_scat_source
    'C' 'C' 0.0033 0.0016
                         'International Tables Vol C Tables 4.2.6.8 and 6.1.1.4'
    'H' 'H' 0.0000 0.0000
                         'International Tables Vol C Tables 4.2.6.8 and 6.1.1.4'
    'N' 'N' 0.0061 0.0033
                         'International Tables Vol C Tables 4.2.6.8 and 6.1.1.4'
    'O' 'O' 0.0106 0.0060
                         'International Tables Vol C Tables 4.2.6.8 and 6.1.1.4'
    'Ni' 'Ni' 0.3393 1.1124
                         'International Tables Vol C Tables 4.2.6.8 and 6.1.1.4'
_computing_data_collection     'SMART (Bruker, 2007)'
_computing_cell_refinement     'SAINT (Bruker, 2007)'
_computing_data_reduction     'SAINT (Bruker, 2007)'
_computing_structure_solution     'SHELXTL (Sheldrick, 2008)'
_computing_structure_refinement     'SHELXTL (Sheldrick, 2008)'
_computing_molecular_graphics     'SHELXTL (Sheldrick, 2008)'
_computing_publication_material     'SHELXTL (Sheldrick, 2008)'
loop_
    _atom_site_type_symbol
    _atom_site_label
    _atom_site_fract_x
    _atom_site_fract_y
    _atom_site_fract_z
    _atom_site_U_iso_or_equiv
    _atom_site_adp_type
    _atom_site_calc_flag
    _atom_site_refinement_flags
    _atom_site_occupancy
    _atom_site_symmetry_multiplicity
    _atom_site_disorder_assembly
    _atom_site_disorder_group
    C C1 0.29062(18) 0.3762(2) 0.3952(2) 0.0228(6) Uani d . 1 1 . .
    C C2 0.35980(19) 0.4437(2) 0.2850(2) 0.0258(6) Uani d . 1 1 . .
    H H2A 0.3704 0.4078 0.2424 0.031 Uiso calc R 1 1 . .
    H H2B 0.3294 0.5082 0.2507 0.031 Uiso calc R 1 1 . .
    C C3 0.3398(2) 0.2765(2) 0.4466(2) 0.0299(6) Uani d . 1 1 . .
    H H3A 0.2965 0.2322 0.5176 0.036 Uiso calc R 1 1 . .
    H H3B 0.3501 0.2393 0.4053 0.036 Uiso calc R 1 1 . .
    C C4 0.4391(2) 0.3006(3) 0.4531(2) 0.0360(7) Uani d . 1 1 . .
    H H4 0.4703 0.2354 0.4863 0.043 Uiso calc R 1 1 . .
    C C5 0.5064(2) 0.3679(3) 0.3430(2) 0.0364(7) Uani d . 1 1 . .
    H H5A 0.5175 0.3315 0.3008 0.044 Uiso calc R 1 1 . .
    H H5B 0.5706 0.3831 0.3466 0.044 Uiso calc R 1 1 . .
    C C6 0.4585(2) 0.4677(2) 0.2919(2) 0.0320(7) Uani d . 1 1 . .
    H H6 0.5026 0.5116 0.2201 0.038 Uiso calc R 1 1 . .
    C C7 0.4238(2) 0.3567(3) 0.5181(3) 0.0439(8) Uani d . 1 1 . .
    H H7A 0.4877 0.3716 0.5227 0.053 Uiso calc R 1 1 . .
    H H7B 0.3811 0.3132 0.5897 0.053 Uiso calc R 1 1 . .
    C C8 0.3763(2) 0.4563(3) 0.4670(3) 0.0404(8) Uani d . 1 1 . .
    H H8 0.3661 0.4930 0.5096 0.048 Uiso calc R 1 1 . .
    C C9 0.4435(2) 0.5240(3) 0.3569(3) 0.0403(8) Uani d . 1 1 . .
    H H9A 0.4135 0.5891 0.3240 0.048 Uiso calc R 1 1 . .
    H H9B 0.5076 0.5398 0.3604 0.048 Uiso calc R 1 1 . .
    C C10 0.2769(2) 0.4329(2) 0.4610(2) 0.0313(7) Uani d . 1 1 . .
    H H10A 0.2457 0.4975 0.4291 0.038 Uiso calc R 1 1 . .
    H H10B 0.2331 0.3901 0.5323 0.038 Uiso calc R 1 1 . .
    C C11 0.19072(18) 0.3516(2) 0.39238(19) 0.0216(5) Uani d . 1 1 . .
    C C12 0.04791(18) 0.30740(19) 0.27002(19) 0.0213(5) Uani d . 1 1 . .
    C C13 -0.05672(18) 0.28752(19) 0.2881(2) 0.0223(5) Uani d . 1 1 . .
    C C14 -0.0812(2) 0.2582(2) 0.2221(2) 0.0279(6) Uani d . 1 1 . .
    H H14 -0.0301 0.2530 0.1681 0.033 Uiso calc R 1 1 . .
    C C15 -0.1763(2) 0.2367(2) 0.2332(2) 0.0327(7) Uani d . 1 1 . .
    H H15 -0.1907 0.2155 0.1885 0.039 Uiso calc R 1 1 . .
    C C16 -0.2518(2) 0.2463(2) 0.3109(2) 0.0345(7) Uani d . 1 1 . .
    H H16 -0.3181 0.2333 0.3182 0.041 Uiso calc R 1 1 . .
    C C17 -0.23028(19) 0.2746(2) 0.3770(2) 0.0307(6) Uani d . 1 1 . .
    H H17 -0.2825 0.2814 0.4292 0.037 Uiso calc R 1 1 . .
    C C18 -0.13288(19) 0.2938(2) 0.3693(2) 0.0243(6) Uani d . 1 1 . .
    C C19 -0.1626(2) 0.2900(2) 0.6377(2) 0.0325(7) Uani d . 1 1 . .
    H H19 -0.1903 0.2518 0.6150 0.039 Uiso calc R 1 1 . .
    C C20 -0.2156(2) 0.2941(2) 0.7278(2) 0.0362(7) Uani d . 1 1 . .
    H H20 -0.2779 0.2578 0.7673 0.043 Uiso calc R 1 1 . .
    C C21 -0.1772(2) 0.3516(2) 0.7602(2) 0.0364(7) Uani d . 1 1 . .
    H H21 -0.2131 0.3560 0.8216 0.044 Uiso calc R 1 1 . .
    C C22 -0.0864(2) 0.4021(2) 0.7018(2) 0.0324(7) Uani d . 1 1 . .
    H H22 -0.0590 0.4433 0.7215 0.039 Uiso calc R 1 1 . .
    C C23 -0.0353(2) 0.3926(2) 0.6140(2) 0.0279(6) Uani d . 1 1 . .
    H H23 0.0287 0.4253 0.5757 0.033 Uiso calc R 1 1 . .
    C C24 0.2374(2) 0.4137(2) -0.0965(2) 0.0319(6) Uani d . 1 1 . .
    H H24A 0.2207 0.4227 -0.0331 0.038 Uiso calc R 1 1 . .
    H H24B 0.3019 0.4507 -0.1430 0.038 Uiso calc R 1 1 . .
    C C25 0.1590(2) 0.4585(2) -0.1525(2) 0.0350(7) Uani d . 1 1 . .
    H H25 0.1561 0.5329 -0.1721 0.042 Uiso calc R 1 1 . .
    C C26 0.0597(2) 0.4028(2) -0.0788(2) 0.0360(7) Uani d . 1 1 . .
    H H26A 0.0083 0.4319 -0.1135 0.043 Uiso calc R 1 1 . .
    H H26B 0.0429 0.4117 -0.0154 0.043 Uiso calc R 1 1 . .
    C C27 0.0641(2) 0.2892(2) -0.0488(2) 0.0336(7) Uani d . 1 1 . .
    H H27 -0.0012 0.2529 -0.0009 0.040 Uiso calc R 1 1 . .
    C C28 0.0900(2) 0.2746(3) -0.1456(2) 0.0392(7) Uani d . 1 1 . .
    H H28A 0.0385 0.3009 -0.1807 0.047 Uiso calc R 1 1 . .
    H H28B 0.0937 0.2010 -0.1257 0.047 Uiso calc R 1 1 . .
    C C29 0.1886(2) 0.3319(3) -0.2198(2) 0.0392(8) Uani d . 1 1 . .
    H H29 0.2049 0.3230 -0.2839 0.047 Uiso calc R 1 1 . .
    C C30 0.2681(2) 0.2875(3) -0.1657(2) 0.0345(7) Uani d . 1 1 . .
    H H30A 0.3325 0.3236 -0.2136 0.041 Uiso calc R 1 1 . .
    H H30B 0.2722 0.2143 -0.1476 0.041 Uiso calc R 1 1 . .
    C C31 0.1426(2) 0.2434(2) 0.0066(2) 0.0289(6) Uani d . 1 1 . .
    H H31A 0.1450 0.1698 0.0260 0.035 Uiso calc R 1 1 . .
    H H31B 0.1256 0.2502 0.0712 0.035 Uiso calc R 1 1 . .
    C C32 0.1844(2) 0.4455(3) -0.2508(2) 0.0413(8) Uani d . 1 1 . .
    H H32A 0.1341 0.4748 -0.2869 0.050 Uiso calc R 1 1 . .
    H H32B 0.2486 0.4820 -0.2989 0.050 Uiso calc R 1 1 . .
    C C33 0.32242(19) 0.2535(2) -0.0119(2) 0.0247(6) Uani d . 1 1 . .
    C C34 0.24377(19) 0.2993(2) -0.0659(2) 0.0243(6) Uani d . 1 1 . .
    C C35 0.42577(18) 0.1992(2) 0.1817(2) 0.0222(5) Uani d . 1 1 . .
    C C36 0.50165(19) 0.1339(2) 0.2230(2) 0.0264(6) Uani d . 1 1 . .
    C C37 0.5680(2) 0.0860(2) 0.1709(2) 0.0331(7) Uani d . 1 1 . .
    C C38 0.6336(2) 0.0212(3) 0.2204(3) 0.0467(9) Uani d . 1 1 . .
    H H38 0.6772 -0.0131 0.1871 0.056 Uiso calc R 1 1 . .
    C C39 0.6363(2) 0.0061(3) 0.3159(3) 0.0469(9) Uani d . 1 1 . .
    H H39 0.6819 -0.0372 0.3472 0.056 Uiso calc R 1 1 . .
    C C40 0.5723(2) 0.0543(3) 0.3662(3) 0.0407(8) Uani d . 1 1 . .
    H H40 0.5738 0.0445 0.4320 0.049 Uiso calc R 1 1 . .
    C C41 0.5066(2) 0.1165(2) 0.3199(2) 0.0309(6) Uani d . 1 1 . .
    H H41 0.4628 0.1490 0.3551 0.037 Uiso calc R 1 1 . .
    C C42 0.6283(2) 0.0585(2) -0.0914(3) 0.0362(7) Uani d . 1 1 . .
    H H42 0.6447 0.0297 -0.0281 0.043 Uiso calc R 1 1 . .
    C C43 0.6803(2) 0.0324(3) -0.1681(3) 0.0433(8) Uani d . 1 1 . .
    H H43 0.7317 -0.0124 -0.1578 0.052 Uiso calc R 1 1 . .
    C C44 0.6563(2) 0.0725(3) -0.2593(3) 0.0464(9) Uani d . 1 1 . .
    H H44 0.6907 0.0555 -0.3130 0.056 Uiso calc R 1 1 . .
    C C45 0.5820(2) 0.1375(3) -0.2717(3) 0.0477(9) Uani d . 1 1 . .
    H H45 0.5640 0.1662 -0.3341 0.057 Uiso calc R 1 1 . .
    C C46 0.5337(2) 0.1605(3) -0.1918(3) 0.0407(8) Uani d . 1 1 . .
    H H46 0.4822 0.2054 -0.2009 0.049 Uiso calc R 1 1 . .
    C C47 0.37565(19) 0.4790(2) 0.0152(2) 0.0283(6) Uani d . 1 1 . .
    H H47 0.4239 0.4310 0.0160 0.034 Uiso calc R 1 1 . .
    C C48 0.3986(2) 0.5787(2) -0.0627(2) 0.0339(7) Uani d . 1 1 . .
    H H48 0.4616 0.5988 -0.1131 0.041 Uiso calc R 1 1 . .
    C C49 0.3285(2) 0.6488(2) -0.0661(2) 0.0358(7) Uani d . 1 1 . .
    H H49 0.3420 0.7178 -0.1192 0.043 Uiso calc R 1 1 . .
    C C50 0.2380(2) 0.6164(2) 0.0096(2) 0.0330(7) Uani d . 1 1 . .
    H H50 0.1880 0.6626 0.0091 0.040 Uiso calc R 1 1 . .
    C C51 0.2220(2) 0.5157(2) 0.0856(2) 0.0269(6) Uani d . 1 1 . .
    H H51 0.1601 0.4942 0.1380 0.032 Uiso calc R 1 1 . .
    C C52 0.1332(2) 0.0861(2) 0.2905(2) 0.0290(6) Uani d . 1 1 . .
    H H52 0.1220 0.1183 0.2243 0.035 Uiso calc R 1 1 . .
    C C53 0.2090(2) 0.0869(2) 0.4018(2) 0.0327(7) Uani d . 1 1 . .
    H H53 0.2526 0.1194 0.4160 0.039 Uiso calc R 1 1 . .
    C C54 0.1647(2) -0.0083(2) 0.4786(2) 0.0398(8) Uani d . 1 1 . .
    H H54 0.1775 -0.0398 0.5439 0.048 Uiso calc R 1 1 . .
    C C55 0.0864(2) -0.0088(2) 0.3630(2) 0.0372(7) Uani d . 1 1 . .
    H H55 0.0441 -0.0408 0.3469 0.045 Uiso calc R 1 1 . .
    C C59 -0.0459(3) 0.0942(4) 0.8286(4) 0.0659(11) Uani d . 1 1 . .
    H H59 -0.0609 0.1617 0.7873 0.079 Uiso calc R 1 1 . .
    C C60 0.0721(4) -0.0299(4) 0.8530(5) 0.115(2) Uani d . 1 1 . .
    H H60A 0.1205 -0.0217 0.8827 0.172 Uiso calc R 1 1 . .
    H H60B 0.1021 -0.0607 0.8073 0.172 Uiso calc R 1 1 . .
    H H60C 0.0158 -0.0744 0.9093 0.172 Uiso calc R 1 1 . .
    C C61 0.1112(3) 0.1364(4) 0.6989(3) 0.0745(13) Uani d . 1 1 . .
    H H61A 0.0816 0.2009 0.6660 0.112 Uiso calc R 1 1 . .
    H H61B 0.1313 0.1063 0.6515 0.112 Uiso calc R 1 1 . .
    H H61C 0.1686 0.1494 0.7144 0.112 Uiso calc R 1 1 . .
    N N1 0.17739(14) 0.33462(16) 0.31992(16) 0.0207(5) Uani d . 1 1 . .
    N N2 0.07407(14) 0.31891(17) 0.34132(16) 0.0209(5) Uani d . 1 1 . .
    N N3 -0.07305(16) 0.33827(18) 0.58081(17) 0.0264(5) Uani d . 1 1 . .
    N N4 0.32325(15) 0.25005(17) 0.07580(17) 0.0224(5) Uani d . 1 1 . .
    N N5 0.40790(15) 0.19873(17) 0.10142(17) 0.0238(5) Uani d . 1 1 . .
    N N6 0.55583(16) 0.12256(19) -0.10201(19) 0.0311(5) Uani d . 1 1 . .
    N N7 0.28944(15) 0.44640(17) 0.08939(16) 0.0217(5) Uani d . 1 1 . .
    N N8 0.0404(2) 0.0667(2) 0.7946(3) 0.0532(8) Uani d . 1 1 . .
    C C62 0.1021(2) -0.0562(2) 0.4588(2) 0.0390(7) Uani d . 1 1 . .
    H H62 0.0701 -0.1211 0.5105 0.047 Uiso calc R 1 1 . .
    N N10 0.19352(16) 0.13518(17) 0.30863(17) 0.0255(5) Uani d . 1 1 . .
    Ni Ni1 -0.00220(2) 0.32886(3) 0.45606(3) 0.02189(10) Uani d . 1 1 . .
    Ni Ni2 0.24878(2) 0.29225(3) 0.19742(2) 0.01995(9) Uani d . 1 1 . .
    Ni Ni3 0.48439(2) 0.15812(3) 0.00729(3) 0.02747(10) Uani d . 1 1 . .
    O O1 0.11573(13) 0.34834(15) 0.46962(14) 0.0266(4) Uani d . 1 1 . .
    O O2 0.11103(12) 0.31102(14) 0.18823(13) 0.0220(4) Uani d . 1 1 . .
    O O3 -0.11911(13) 0.31607(15) 0.43894(14) 0.0279(4) Uani d . 1 1 . .
    O O4 0.39292(14) 0.21619(16) -0.06013(15) 0.0320(5) Uani d . 1 1 . .
    O O5 0.37708(12) 0.24968(14) 0.22717(14) 0.0252(4) Uani d . 1 1 . .
    O O6 0.57437(14) 0.09919(18) 0.07684(17) 0.0400(5) Uani d . 1 1 . .
    O O7 -0.1092(2) 0.0409(3) 0.9089(3) 0.0913(11) Uani d . 1 1 . .
    O O8 0.2154(3) 0.8318(3) 0.0105(3) 0.1010(12) Uani d . 1 1 . .
    H H8B 0.2758 0.8522 -0.0146 0.121 Uiso d R 1 1 . .
    H H8A 0.1839 0.8705 0.0345 0.121 Uiso d R 1 1 . .
loop_
    _atom_site_aniso_label
    _atom_site_aniso_U_11
    _atom_site_aniso_U_22
    _atom_site_aniso_U_33
    _atom_site_aniso_U_12
    _atom_site_aniso_U_13
    _atom_site_aniso_U_23
    C1 0.0212(13) 0.0271(14) 0.0230(14) 0.0013(11) -0.0071(11) -0.0137(12)
    C2 0.0239(14) 0.0304(15) 0.0240(14) 0.0002(12) -0.0054(11) -0.0141(12)
    C3 0.0283(15) 0.0338(16) 0.0276(15) 0.0035(12) -0.0102(12) -0.0134(13)
    C4 0.0278(15) 0.0461(19) 0.0400(17) 0.0085(14) -0.0185(14) -0.0206(15)
    C5 0.0231(14) 0.052(2) 0.0422(18) 0.0041(14) -0.0113(13) -0.0275(16)
    C6 0.0217(14) 0.0419(18) 0.0324(16) -0.0059(13) -0.0032(12) -0.0190(14)
    C7 0.0322(17) 0.070(2) 0.0373(18) -0.0011(16) -0.0166(14) -0.0273(18)
    C8 0.0330(16) 0.063(2) 0.0461(19) -0.0016(15) -0.0109(14) -0.0418(18)
    C9 0.0295(16) 0.050(2) 0.053(2) -0.0046(14) -0.0106(15) -0.0339(17)
    C10 0.0290(15) 0.0447(18) 0.0298(15) 0.0033(13) -0.0089(12) -0.0251(14)
    C11 0.0216(13) 0.0208(13) 0.0209(13) 0.0021(11) -0.0063(11) -0.0086(11)
    C12 0.0233(13) 0.0176(13) 0.0218(13) 0.0041(10) -0.0086(11) -0.0076(11)
    C13 0.0197(13) 0.0199(13) 0.0242(14) 0.0019(10) -0.0082(11) -0.0069(11)
    C14 0.0265(14) 0.0333(16) 0.0276(15) 0.0056(12) -0.0108(12) -0.0162(13)
    C15 0.0301(15) 0.0392(17) 0.0367(17) 0.0019(13) -0.0152(13) -0.0209(14)
    C16 0.0242(15) 0.0390(18) 0.0428(18) 0.0020(13) -0.0132(13) -0.0192(15)
    C17 0.0203(14) 0.0358(17) 0.0334(16) 0.0045(12) -0.0054(12) -0.0161(13)
    C18 0.0237(13) 0.0225(14) 0.0243(14) 0.0039(11) -0.0074(11) -0.0092(11)
    C19 0.0285(15) 0.0390(17) 0.0290(15) -0.0002(13) -0.0028(12) -0.0182(14)
    C20 0.0287(15) 0.0429(18) 0.0281(16) 0.0012(14) 0.0008(12) -0.0151(14)
    C21 0.0401(17) 0.0429(18) 0.0271(16) 0.0132(15) -0.0061(13) -0.0212(14)
    C22 0.0404(17) 0.0335(16) 0.0318(16) 0.0125(14) -0.0155(14) -0.0209(14)
    C23 0.0280(14) 0.0295(15) 0.0271(15) 0.0044(12) -0.0099(12) -0.0134(13)
    C24 0.0346(16) 0.0306(16) 0.0338(16) 0.0027(13) -0.0130(13) -0.0161(13)
    C25 0.0460(18) 0.0265(16) 0.0359(17) 0.0062(14) -0.0204(14) -0.0130(13)
    C26 0.0341(16) 0.0458(19) 0.0361(17) 0.0154(14) -0.0194(14) -0.0220(15)
    C27 0.0298(15) 0.0387(17) 0.0314(16) -0.0002(13) -0.0119(13) -0.0135(14)
    C28 0.0503(19) 0.0368(18) 0.0417(18) 0.0061(15) -0.0286(16) -0.0187(15)
    C29 0.0503(19) 0.049(2) 0.0259(16) 0.0110(16) -0.0180(14) -0.0207(15)
    C30 0.0394(17) 0.0446(19) 0.0255(15) 0.0098(14) -0.0113(13) -0.0212(14)
    C31 0.0304(15) 0.0310(16) 0.0247(14) 0.0017(12) -0.0098(12) -0.0116(12)
    C32 0.0472(19) 0.0436(19) 0.0267(16) 0.0047(15) -0.0159(14) -0.0088(14)
    C33 0.0221(13) 0.0252(14) 0.0263(14) 0.0023(11) -0.0045(11) -0.0135(12)
    C34 0.0270(14) 0.0288(15) 0.0219(14) 0.0051(12) -0.0085(11) -0.0153(12)
    C35 0.0189(13) 0.0202(13) 0.0252(14) 0.0000(10) -0.0044(11) -0.0098(11)
    C36 0.0196(13) 0.0234(14) 0.0349(16) 0.0023(11) -0.0085(12) -0.0126(12)
    C37 0.0264(15) 0.0354(17) 0.0438(18) 0.0089(13) -0.0142(13) -0.0225(14)
    C38 0.0337(17) 0.054(2) 0.064(2) 0.0227(16) -0.0216(17) -0.0357(19)
    C39 0.0396(18) 0.046(2) 0.060(2) 0.0202(16) -0.0303(17) -0.0215(18)
    C40 0.0344(17) 0.046(2) 0.0403(18) 0.0066(15) -0.0181(14) -0.0152(15)
    C41 0.0263(14) 0.0329(16) 0.0322(16) 0.0049(12) -0.0104(12) -0.0136(13)
    C42 0.0305(16) 0.0313(17) 0.0423(18) 0.0044(13) -0.0026(13) -0.0190(14)
    C43 0.0399(18) 0.0385(19) 0.051(2) 0.0077(15) -0.0027(16) -0.0281(17)
    C44 0.0412(19) 0.052(2) 0.052(2) -0.0002(16) 0.0056(16) -0.0393(18)
    C45 0.0409(19) 0.065(2) 0.045(2) 0.0048(17) -0.0049(16) -0.0367(19)
    C46 0.0296(16) 0.052(2) 0.0433(19) 0.0060(15) -0.0043(14) -0.0289(17)
    C47 0.0227(14) 0.0369(17) 0.0275(15) 0.0014(12) -0.0081(12) -0.0163(13)
    C48 0.0263(15) 0.0441(18) 0.0266(15) -0.0067(13) -0.0061(12) -0.0125(14)
    C49 0.0414(17) 0.0292(16) 0.0310(16) -0.0070(14) -0.0132(14) -0.0068(13)
    C50 0.0370(16) 0.0272(16) 0.0342(16) 0.0054(13) -0.0110(13) -0.0142(13)
    C51 0.0300(15) 0.0270(15) 0.0255(14) 0.0031(12) -0.0059(12) -0.0156(12)
    C52 0.0335(15) 0.0264(15) 0.0276(15) 0.0029(12) -0.0098(12) -0.0127(12)
    C53 0.0384(16) 0.0301(16) 0.0309(16) 0.0036(13) -0.0137(13) -0.0135(13)
    C54 0.056(2) 0.0329(17) 0.0248(16) 0.0079(15) -0.0145(15) -0.0082(13)
    C55 0.0380(17) 0.0290(16) 0.0439(19) -0.0007(13) -0.0125(14) -0.0158(14)
    C59 0.054(2) 0.069(3) 0.088(3) 0.014(2) -0.023(2) -0.048(3)
    C60 0.072(3) 0.061(3) 0.136(5) 0.023(3) -0.002(3) -0.006(3)
    C61 0.080(3) 0.068(3) 0.066(3) 0.001(2) -0.013(2) -0.029(2)
    N1 0.0151(10) 0.0241(12) 0.0219(11) 0.0009(9) -0.0050(9) -0.0102(9)
    N2 0.0158(10) 0.0261(12) 0.0202(11) 0.0003(9) -0.0043(9) -0.0109(9)
    N3 0.0254(12) 0.0298(13) 0.0240(12) 0.0032(10) -0.0053(10) -0.0141(10)
    N4 0.0203(11) 0.0229(12) 0.0253(12) 0.0070(9) -0.0084(9) -0.0121(10)
    N5 0.0178(11) 0.0253(12) 0.0294(12) 0.0069(9) -0.0073(9) -0.0144(10)
    N6 0.0250(12) 0.0323(14) 0.0361(14) 0.0027(10) -0.0028(10) -0.0200(11)
    N7 0.0230(11) 0.0241(12) 0.0195(11) 0.0016(9) -0.0064(9) -0.0111(9)
    N8 0.0508(18) 0.0444(18) 0.072(2) 0.0105(15) -0.0221(16) -0.0325(17)
    C62 0.0445(18) 0.0221(15) 0.0374(18) 0.0008(13) -0.0065(14) -0.0068(13)
    N10 0.0253(12) 0.0252(12) 0.0243(12) 0.0058(10) -0.0068(10) -0.0114(10)
    Ni1 0.01830(17) 0.0270(2) 0.02113(18) 0.00131(14) -0.00339(14) -0.01332(15)
    Ni2 0.01796(17) 0.02193(18) 0.02015(18) 0.00337(13) -0.00538(13)
                                                                    -0.01051(14)
    Ni3 0.02173(18) 0.0325(2) 0.0326(2) 0.00796(15) -0.00624(15) -0.02078(17)
    O1 0.0220(9) 0.0373(11) 0.0223(10) -0.0003(8) -0.0033(8) -0.0171(9)
    O2 0.0203(9) 0.0279(10) 0.0191(9) 0.0030(8) -0.0062(7) -0.0122(8)
    O3 0.0195(9) 0.0387(12) 0.0287(10) 0.0031(8) -0.0049(8) -0.0199(9)
    O4 0.0289(10) 0.0426(12) 0.0322(11) 0.0137(9) -0.0097(9) -0.0252(10)
    O5 0.0221(9) 0.0299(10) 0.0289(10) 0.0070(8) -0.0092(8) -0.0178(9)
    O6 0.0298(11) 0.0536(14) 0.0497(14) 0.0211(10) -0.0163(10) -0.0348(12)
    O7 0.0562(19) 0.088(2) 0.124(3) 0.0048(18) -0.004(2) -0.058(2)
    O8 0.092(3) 0.090(3) 0.104(3) 0.002(2) -0.002(2) -0.048(2)
_geom_special_details
;
All e.s.d.'s (except the e.s.d. in the dihedral angle between two l.s. planes)
are estimated using the full covariance matrix. The cell e.s.d.'s are taken
into account individually in the estimation of e.s.d.'s in distances, angles
and torsion angles; correlations between e.s.d.'s in cell parameters are only
used when they are defined by crystal symmetry. An approximate (isotropic)
treatment of cell e.s.d.'s is used for estimating e.s.d.'s involving l.s.
planes.
;
loop_
    _geom_bond_atom_site_label_1
    _geom_bond_atom_site_label_2
    _geom_bond_site_symmetry_2
    _geom_bond_distance
    _geom_bond_publ_flag
    C1 C11 . 1.526(3) ?
    C1 C3 . 1.542(4) ?
    C1 C2 . 1.544(4) ?
    C1 C10 . 1.548(4) ?
    C2 C6 . 1.535(4) ?
    C2 H2A . 0.9900 ?
    C2 H2B . 0.9900 ?
    C3 C4 . 1.540(4) ?
    C3 H3A . 0.9900 ?
    C3 H3B . 0.9900 ?
    C4 C7 . 1.528(4) ?
    C4 C5 . 1.531(4) ?
    C4 H4 . 1.0000 ?
    C5 C6 . 1.532(4) ?
    C5 H5A . 0.9900 ?
    C5 H5B . 0.9900 ?
    C6 C9 . 1.529(4) ?
    C6 H6 . 1.0000 ?
    C7 C8 . 1.528(5) ?
    C7 H7A . 0.9900 ?
    C7 H7B . 0.9900 ?
    C8 C9 . 1.533(5) ?
    C8 C10 . 1.535(4) ?
    C8 H8 . 1.0000 ?
    C9 H9A . 0.9900 ?
    C9 H9B . 0.9900 ?
    C10 H10A . 0.9900 ?
    C10 H10B . 0.9900 ?
    C11 N1 . 1.310(3) ?
    C11 O1 . 1.314(3) ?
    C12 O2 . 1.278(3) ?
    C12 N2 . 1.335(3) ?
    C12 C13 . 1.471(3) ?
    C13 C14 . 1.404(4) ?
    C13 C18 . 1.414(4) ?
    C14 C15 . 1.369(4) ?
    C14 H14 . 0.9500 ?
    C15 C16 . 1.394(4) ?
    C15 H15 . 0.9500 ?
    C16 C17 . 1.375(4) ?
    C16 H16 . 0.9500 ?
    C17 C18 . 1.408(4) ?
    C17 H17 . 0.9500 ?
    C18 O3 . 1.320(3) ?
    C19 N3 . 1.346(4) ?
    C19 C20 . 1.378(4) ?
    C19 H19 . 0.9500 ?
    C20 C21 . 1.382(4) ?
    C20 H20 . 0.9500 ?
    C21 C22 . 1.373(4) ?
    C21 H21 . 0.9500 ?
    C22 C23 . 1.380(4) ?
    C22 H22 . 0.9500 ?
    C23 N3 . 1.350(3) ?
    C23 H23 . 0.9500 ?
    C24 C25 . 1.537(4) ?
    C24 C34 . 1.540(4) ?
    C24 H24A . 0.9900 ?
    C24 H24B . 0.9900 ?
    C25 C26 . 1.526(4) ?
    C25 C32 . 1.529(4) ?
    C25 H25 . 1.0000 ?
    C26 C27 . 1.528(4) ?
    C26 H26A . 0.9900 ?
    C26 H26B . 0.9900 ?
    C27 C28 . 1.520(4) ?
    C27 C31 . 1.535(4) ?
    C27 H27 . 1.0000 ?
    C28 C29 . 1.526(5) ?
    C28 H28A . 0.9900 ?
    C28 H28B . 0.9900 ?
    C29 C32 . 1.525(5) ?
    C29 C30 . 1.535(4) ?
    C29 H29 . 1.0000 ?
    C30 C34 . 1.542(4) ?
    C30 H30A . 0.9900 ?
    C30 H30B . 0.9900 ?
    C31 C34 . 1.543(4) ?
    C31 H31A . 0.9900 ?
    C31 H31B . 0.9900 ?
    C32 H32A . 0.9900 ?
    C32 H32B . 0.9900 ?
    C33 O4 . 1.306(3) ?
    C33 N4 . 1.315(3) ?
    C33 C34 . 1.525(4) ?
    C35 O5 . 1.278(3) ?
    C35 N5 . 1.326(3) ?
    C35 C36 . 1.480(3) ?
    C36 C41 . 1.397(4) ?
    C36 C37 . 1.413(4) ?
    C37 O6 . 1.326(4) ?
    C37 C38 . 1.409(4) ?
    C38 C39 . 1.375(5) ?
    C38 H38 . 0.9500 ?
    C39 C40 . 1.385(5) ?
    C39 H39 . 0.9500 ?
    C40 C41 . 1.374(4) ?
    C40 H40 . 0.9500 ?
    C41 H41 . 0.9500 ?
    C42 N6 . 1.343(4) ?
    C42 C43 . 1.384(4) ?
    C42 H42 . 0.9500 ?
    C43 C44 . 1.373(5) ?
    C43 H43 . 0.9500 ?
    C44 C45 . 1.374(5) ?
    C44 H44 . 0.9500 ?
    C45 C46 . 1.383(4) ?
    C45 H45 . 0.9500 ?
    C46 N6 . 1.342(4) ?
    C46 H46 . 0.9500 ?
    C47 N7 . 1.333(3) ?
    C47 C48 . 1.381(4) ?
    C47 H47 . 0.9500 ?
    C48 C49 . 1.380(4) ?
    C48 H48 . 0.9500 ?
    C49 C50 . 1.385(4) ?
    C49 H49 . 0.9500 ?
    C50 C51 . 1.379(4) ?
    C50 H50 . 0.9500 ?
    C51 N7 . 1.346(3) ?
    C51 H51 . 0.9500 ?
    C52 N10 . 1.341(4) ?
    C52 C55 . 1.380(4) ?
    C52 H52 . 0.9500 ?
    C53 N10 . 1.338(4) ?
    C53 C54 . 1.384(4) ?
    C53 H53 . 0.9500 ?
    C54 C62 . 1.370(5) ?
    C54 H54 . 0.9500 ?
    C55 C62 . 1.374(4) ?
    C55 H55 . 0.9500 ?
    C59 O7 . 1.217(5) ?
    C59 N8 . 1.301(5) ?
    C59 H59 . 0.9500 ?
    C60 N8 . 1.413(5) ?
    C60 H60A . 0.9800 ?
    C60 H60B . 0.9800 ?
    C60 H60C . 0.9800 ?
    C61 N8 . 1.445(5) ?
    C61 H61A . 0.9800 ?
    C61 H61B . 0.9800 ?
    C61 H61C . 0.9800 ?
    N1 N2 . 1.432(3) ?
    N1 Ni2 . 2.180(2) ?
    N2 Ni1 . 1.822(2) ?
    N3 Ni1 . 1.926(2) ?
    N4 N5 . 1.437(3) ?
    N4 Ni2 . 2.176(2) ?
    N5 Ni3 . 1.834(2) ?
    N6 Ni3 . 1.947(2) ?
    N7 Ni2 . 2.097(2) ?
    C62 H62 . 0.9500 ?
    N10 Ni2 . 2.174(2) ?
    Ni1 O3 . 1.8124(18) ?
    Ni1 O1 . 1.8277(18) ?
    Ni2 O5 . 2.0099(17) ?
    Ni2 O2 . 2.0109(17) ?
    Ni3 O4 . 1.8226(19) ?
    Ni3 O6 . 1.825(2) ?
    O8 H8B . 0.8500 ?
    O8 H8A . 0.8500 ?
loop_
    _geom_angle_atom_site_label_1
    _geom_angle_atom_site_label_2
    _geom_angle_atom_site_label_3
    _geom_angle_site_symmetry_1
    _geom_angle_site_symmetry_3
    _geom_angle
    _geom_angle_publ_flag
    C11 C1 C3 . . 110.0(2) ?
    C11 C1 C2 . . 111.9(2) ?
    C3 C1 C2 . . 108.5(2) ?
    C11 C1 C10 . . 109.4(2) ?
    C3 C1 C10 . . 108.2(2) ?
    C2 C1 C10 . . 108.7(2) ?
    C6 C2 C1 . . 110.0(2) ?
    C6 C2 H2A . . 109.7 ?
    C1 C2 H2A . . 109.7 ?
    C6 C2 H2B . . 109.7 ?
    C1 C2 H2B . . 109.7 ?
    H2A C2 H2B . . 108.2 ?
    C4 C3 C1 . . 110.3(2) ?
    C4 C3 H3A . . 109.6 ?
    C1 C3 H3A . . 109.6 ?
    C4 C3 H3B . . 109.6 ?
    C1 C3 H3B . . 109.6 ?
    H3A C3 H3B . . 108.1 ?
    C7 C4 C5 . . 109.4(3) ?
    C7 C4 C3 . . 109.9(2) ?
    C5 C4 C3 . . 109.4(2) ?
    C7 C4 H4 . . 109.4 ?
    C5 C4 H4 . . 109.4 ?
    C3 C4 H4 . . 109.4 ?
    C4 C5 C6 . . 109.4(2) ?
    C4 C5 H5A . . 109.8 ?
    C6 C5 H5A . . 109.8 ?
    C4 C5 H5B . . 109.8 ?
    C6 C5 H5B . . 109.8 ?
    H5A C5 H5B . . 108.2 ?
    C9 C6 C5 . . 109.2(2) ?
    C9 C6 C2 . . 110.3(2) ?
    C5 C6 C2 . . 109.5(2) ?
    C9 C6 H6 . . 109.3 ?
    C5 C6 H6 . . 109.3 ?
    C2 C6 H6 . . 109.3 ?
    C4 C7 C8 . . 109.1(2) ?
    C4 C7 H7A . . 109.9 ?
    C8 C7 H7A . . 109.9 ?
    C4 C7 H7B . . 109.9 ?
    C8 C7 H7B . . 109.9 ?
    H7A C7 H7B . . 108.3 ?
    C7 C8 C9 . . 109.7(3) ?
    C7 C8 C10 . . 109.8(3) ?
    C9 C8 C10 . . 109.6(2) ?
    C7 C8 H8 . . 109.3 ?
    C9 C8 H8 . . 109.3 ?
    C10 C8 H8 . . 109.3 ?
    C6 C9 C8 . . 109.1(3) ?
    C6 C9 H9A . . 109.9 ?
    C8 C9 H9A . . 109.9 ?
    C6 C9 H9B . . 109.9 ?
    C8 C9 H9B . . 109.9 ?
    H9A C9 H9B . . 108.3 ?
    C8 C10 C1 . . 110.3(2) ?
    C8 C10 H10A . . 109.6 ?
    C1 C10 H10A . . 109.6 ?
    C8 C10 H10B . . 109.6 ?
    C1 C10 H10B . . 109.6 ?
    H10A C10 H10B . . 108.1 ?
    N1 C11 O1 . . 120.6(2) ?
    N1 C11 C1 . . 124.4(2) ?
    O1 C11 C1 . . 115.0(2) ?
    O2 C12 N2 . . 122.0(2) ?
    O2 C12 C13 . . 119.4(2) ?
    N2 C12 C13 . . 118.6(2) ?
    C14 C13 C18 . . 118.7(2) ?
    C14 C13 C12 . . 117.6(2) ?
    C18 C13 C12 . . 123.7(2) ?
    C15 C14 C13 . . 122.1(3) ?
    C15 C14 H14 . . 118.9 ?
    C13 C14 H14 . . 118.9 ?
    C14 C15 C16 . . 119.2(3) ?
    C14 C15 H15 . . 120.4 ?
    C16 C15 H15 . . 120.4 ?
    C17 C16 C15 . . 120.1(3) ?
    C17 C16 H16 . . 120.0 ?
    C15 C16 H16 . . 120.0 ?
    C16 C17 C18 . . 121.7(3) ?
    C16 C17 H17 . . 119.1 ?
    C18 C17 H17 . . 119.1 ?
    O3 C18 C17 . . 117.5(2) ?
    O3 C18 C13 . . 124.5(2) ?
    C17 C18 C13 . . 118.0(2) ?
    N3 C19 C20 . . 122.1(3) ?
    N3 C19 H19 . . 118.9 ?
    C20 C19 H19 . . 118.9 ?
    C19 C20 C21 . . 119.5(3) ?
    C19 C20 H20 . . 120.2 ?
    C21 C20 H20 . . 120.2 ?
    C22 C21 C20 . . 118.7(3) ?
    C22 C21 H21 . . 120.7 ?
    C20 C21 H21 . . 120.7 ?
    C21 C22 C23 . . 119.3(3) ?
    C21 C22 H22 . . 120.3 ?
    C23 C22 H22 . . 120.3 ?
    N3 C23 C22 . . 122.3(3) ?
    N3 C23 H23 . . 118.8 ?
    C22 C23 H23 . . 118.8 ?
    C25 C24 C34 . . 110.4(2) ?
    C25 C24 H24A . . 109.6 ?
    C34 C24 H24A . . 109.6 ?
    C25 C24 H24B . . 109.6 ?
    C34 C24 H24B . . 109.6 ?
    H24A C24 H24B . . 108.1 ?
    C26 C25 C32 . . 109.7(3) ?
    C26 C25 C24 . . 108.9(2) ?
    C32 C25 C24 . . 110.0(2) ?
    C26 C25 H25 . . 109.4 ?
    C32 C25 H25 . . 109.4 ?
    C24 C25 H25 . . 109.4 ?
    C25 C26 C27 . . 109.4(2) ?
    C25 C26 H26A . . 109.8 ?
    C27 C26 H26A . . 109.8 ?
    C25 C26 H26B . . 109.8 ?
    C27 C26 H26B . . 109.8 ?
    H26A C26 H26B . . 108.2 ?
    C28 C27 C26 . . 110.2(2) ?
    C28 C27 C31 . . 108.6(2) ?
    C26 C27 C31 . . 110.0(2) ?
    C28 C27 H27 . . 109.3 ?
    C26 C27 H27 . . 109.3 ?
    C31 C27 H27 . . 109.3 ?
    C27 C28 C29 . . 109.4(2) ?
    C27 C28 H28A . . 109.8 ?
    C29 C28 H28A . . 109.8 ?
    C27 C28 H28B . . 109.8 ?
    C29 C28 H28B . . 109.8 ?
    H28A C28 H28B . . 108.2 ?
    C28 C29 C32 . . 110.5(3) ?
    C28 C29 C30 . . 109.0(3) ?
    C32 C29 C30 . . 109.6(3) ?
    C28 C29 H29 . . 109.2 ?
    C32 C29 H29 . . 109.2 ?
    C30 C29 H29 . . 109.2 ?
    C29 C30 C34 . . 110.1(2) ?
    C29 C30 H30A . . 109.6 ?
    C34 C30 H30A . . 109.6 ?
    C29 C30 H30B . . 109.6 ?
    C34 C30 H30B . . 109.6 ?
    H30A C30 H30B . . 108.2 ?
    C27 C31 C34 . . 110.0(2) ?
    C27 C31 H31A . . 109.7 ?
    C34 C31 H31A . . 109.7 ?
    C27 C31 H31B . . 109.7 ?
    C34 C31 H31B . . 109.7 ?
    H31A C31 H31B . . 108.2 ?
    C29 C32 C25 . . 108.9(2) ?
    C29 C32 H32A . . 109.9 ?
    C25 C32 H32A . . 109.9 ?
    C29 C32 H32B . . 109.9 ?
    C25 C32 H32B . . 109.9 ?
    H32A C32 H32B . . 108.3 ?
    O4 C33 N4 . . 120.3(2) ?
    O4 C33 C34 . . 114.5(2) ?
    N4 C33 C34 . . 125.3(2) ?
    C33 C34 C24 . . 111.4(2) ?
    C33 C34 C30 . . 109.7(2) ?
    C24 C34 C30 . . 108.4(2) ?
    C33 C34 C31 . . 110.3(2) ?
    C24 C34 C31 . . 108.6(2) ?
    C30 C34 C31 . . 108.4(2) ?
    O5 C35 N5 . . 122.6(2) ?
    O5 C35 C36 . . 119.3(2) ?
    N5 C35 C36 . . 118.0(2) ?
    C41 C36 C37 . . 118.1(2) ?
    C41 C36 C35 . . 118.4(2) ?
    C37 C36 C35 . . 123.5(2) ?
    O6 C37 C38 . . 117.0(3) ?
    O6 C37 C36 . . 124.5(3) ?
    C38 C37 C36 . . 118.5(3) ?
    C39 C38 C37 . . 121.7(3) ?
    C39 C38 H38 . . 119.2 ?
    C37 C38 H38 . . 119.2 ?
    C38 C39 C40 . . 119.8(3) ?
    C38 C39 H39 . . 120.1 ?
    C40 C39 H39 . . 120.1 ?
    C41 C40 C39 . . 119.3(3) ?
    C41 C40 H40 . . 120.3 ?
    C39 C40 H40 . . 120.3 ?
    C40 C41 C36 . . 122.6(3) ?
    C40 C41 H41 . . 118.7 ?
    C36 C41 H41 . . 118.7 ?
    N6 C42 C43 . . 123.3(3) ?
    N6 C42 H42 . . 118.3 ?
    C43 C42 H42 . . 118.3 ?
    C44 C43 C42 . . 118.8(3) ?
    C44 C43 H43 . . 120.6 ?
    C42 C43 H43 . . 120.6 ?
    C43 C44 C45 . . 119.0(3) ?
    C43 C44 H44 . . 120.5 ?
    C45 C44 H44 . . 120.5 ?
    C44 C45 C46 . . 118.9(3) ?
    C44 C45 H45 . . 120.6 ?
    C46 C45 H45 . . 120.6 ?
    N6 C46 C45 . . 123.3(3) ?
    N6 C46 H46 . . 118.3 ?
    C45 C46 H46 . . 118.3 ?
    N7 C47 C48 . . 123.6(3) ?
    N7 C47 H47 . . 118.2 ?
    C48 C47 H47 . . 118.2 ?
    C49 C48 C47 . . 118.9(3) ?
    C49 C48 H48 . . 120.6 ?
    C47 C48 H48 . . 120.6 ?
    C48 C49 C50 . . 118.6(3) ?
    C48 C49 H49 . . 120.7 ?
    C50 C49 H49 . . 120.7 ?
    C51 C50 C49 . . 118.7(3) ?
    C51 C50 H50 . . 120.7 ?
    C49 C50 H50 . . 120.7 ?
    N7 C51 C50 . . 123.3(3) ?
    N7 C51 H51 . . 118.3 ?
    C50 C51 H51 . . 118.3 ?
    N10 C52 C55 . . 123.3(3) ?
    N10 C52 H52 . . 118.3 ?
    C55 C52 H52 . . 118.3 ?
    N10 C53 C54 . . 123.2(3) ?
    N10 C53 H53 . . 118.4 ?
    C54 C53 H53 . . 118.4 ?
    C62 C54 C53 . . 118.9(3) ?
    C62 C54 H54 . . 120.5 ?
    C53 C54 H54 . . 120.5 ?
    C62 C55 C52 . . 118.9(3) ?
    C62 C55 H55 . . 120.6 ?
    C52 C55 H55 . . 120.6 ?
    O7 C59 N8 . . 125.6(5) ?
    O7 C59 H59 . . 117.2 ?
    N8 C59 H59 . . 117.2 ?
    N8 C60 H60A . . 109.5 ?
    N8 C60 H60B . . 109.5 ?
    H60A C60 H60B . . 109.5 ?
    N8 C60 H60C . . 109.5 ?
    H60A C60 H60C . . 109.5 ?
    H60B C60 H60C . . 109.5 ?
    N8 C61 H61A . . 109.5 ?
    N8 C61 H61B . . 109.5 ?
    H61A C61 H61B . . 109.5 ?
    N8 C61 H61C . . 109.5 ?
    H61A C61 H61C . . 109.5 ?
    H61B C61 H61C . . 109.5 ?
    C11 N1 N2 . . 108.00(19) ?
    C11 N1 Ni2 . . 144.34(17) ?
    N2 N1 Ni2 . . 106.17(14) ?
    C12 N2 N1 . . 115.3(2) ?
    C12 N2 Ni1 . . 129.67(17) ?
    N1 N2 Ni1 . . 114.78(15) ?
    C19 N3 C23 . . 118.0(2) ?
    C19 N3 Ni1 . . 120.22(19) ?
    C23 N3 Ni1 . . 121.75(19) ?
    C33 N4 N5 . . 107.8(2) ?
    C33 N4 Ni2 . . 145.27(17) ?
    N5 N4 Ni2 . . 106.93(14) ?
    C35 N5 N4 . . 115.3(2) ?
    C35 N5 Ni3 . . 129.29(17) ?
    N4 N5 Ni3 . . 114.77(15) ?
    C46 N6 C42 . . 116.7(3) ?
    C46 N6 Ni3 . . 121.03(19) ?
    C42 N6 Ni3 . . 122.3(2) ?
    C47 N7 C51 . . 117.0(2) ?
    C47 N7 Ni2 . . 123.50(18) ?
    C51 N7 Ni2 . . 119.06(18) ?
    C59 N8 C60 . . 121.8(4) ?
    C59 N8 C61 . . 121.4(4) ?
    C60 N8 C61 . . 116.7(3) ?
    C54 C62 C55 . . 118.9(3) ?
    C54 C62 H62 . . 120.6 ?
    C55 C62 H62 . . 120.6 ?
    C53 N10 C52 . . 116.8(2) ?
    C53 N10 Ni2 . . 122.35(19) ?
    C52 N10 Ni2 . . 120.49(18) ?
    O3 Ni1 N2 . . 96.43(8) ?
    O3 Ni1 O1 . . 177.27(9) ?
    N2 Ni1 O1 . . 83.60(8) ?
    O3 Ni1 N3 . . 88.29(9) ?
    N2 Ni1 N3 . . 175.20(9) ?
    O1 Ni1 N3 . . 91.73(9) ?
    O5 Ni2 O2 . . 170.13(8) ?
    O5 Ni2 N7 . . 99.08(8) ?
    O2 Ni2 N7 . . 90.67(8) ?
    O5 Ni2 N10 . . 85.96(8) ?
    O2 Ni2 N10 . . 84.28(8) ?
    N7 Ni2 N10 . . 174.94(8) ?
    O5 Ni2 N4 . . 78.18(7) ?
    O2 Ni2 N4 . . 103.63(7) ?
    N7 Ni2 N4 . . 89.49(8) ?
    N10 Ni2 N4 . . 91.97(8) ?
    O5 Ni2 N1 . . 100.54(7) ?
    O2 Ni2 N1 . . 77.70(7) ?
    N7 Ni2 N1 . . 90.38(8) ?
    N10 Ni2 N1 . . 88.28(8) ?
    N4 Ni2 N1 . . 178.67(8) ?
    O4 Ni3 O6 . . 179.06(9) ?
    O4 Ni3 N5 . . 83.07(9) ?
    O6 Ni3 N5 . . 96.18(9) ?
    O4 Ni3 N6 . . 90.55(9) ?
    O6 Ni3 N6 . . 90.20(9) ?
    N5 Ni3 N6 . . 173.61(10) ?
    C11 O1 Ni1 . . 112.84(16) ?
    C12 O2 Ni2 . . 113.97(15) ?
    C18 O3 Ni1 . . 126.21(16) ?
    C33 O4 Ni3 . . 114.06(17) ?
    C35 O5 Ni2 . . 114.09(15) ?
    C37 O6 Ni3 . . 125.48(17) ?
    H8B O8 H8A . . 108.4 ?
loop_
    _geom_torsion_atom_site_label_1
    _geom_torsion_atom_site_label_2
    _geom_torsion_atom_site_label_3
    _geom_torsion_atom_site_label_4
    _geom_torsion_site_symmetry_1
    _geom_torsion_site_symmetry_2
    _geom_torsion_site_symmetry_3
    _geom_torsion_site_symmetry_4
    _geom_torsion
    _geom_torsion_publ_flag
    C11 C1 C2 C6 . . . . 179.1(2) ?
    C3 C1 C2 C6 . . . . -59.3(3) ?
    C10 C1 C2 C6 . . . . 58.1(3) ?
    C11 C1 C3 C4 . . . . -178.1(2) ?
    C2 C1 C3 C4 . . . . 59.1(3) ?
    C10 C1 C3 C4 . . . . -58.6(3) ?
    C1 C3 C4 C7 . . . . 60.1(3) ?
    C1 C3 C4 C5 . . . . -60.0(3) ?
    C7 C4 C5 C6 . . . . -60.5(3) ?
    C3 C4 C5 C6 . . . . 60.0(3) ?
    C4 C5 C6 C9 . . . . 60.5(3) ?
    C4 C5 C6 C2 . . . . -60.4(3) ?
    C1 C2 C6 C9 . . . . -59.7(3) ?
    C1 C2 C6 C5 . . . . 60.5(3) ?
    C5 C4 C7 C8 . . . . 60.2(3) ?
    C3 C4 C7 C8 . . . . -59.9(3) ?
    C4 C7 C8 C9 . . . . -60.4(3) ?
    C4 C7 C8 C10 . . . . 60.1(3) ?
    C5 C6 C9 C8 . . . . -60.3(3) ?
    C2 C6 C9 C8 . . . . 60.1(3) ?
    C7 C8 C9 C6 . . . . 60.5(3) ?
    C10 C8 C9 C6 . . . . -60.1(3) ?
    C7 C8 C10 C1 . . . . -60.3(3) ?
    C9 C8 C10 C1 . . . . 60.2(3) ?
    C11 C1 C10 C8 . . . . 178.7(2) ?
    C3 C1 C10 C8 . . . . 58.9(3) ?
    C2 C1 C10 C8 . . . . -58.7(3) ?
    C3 C1 C11 N1 . . . . -84.0(3) ?
    C2 C1 C11 N1 . . . . 36.7(3) ?
    C10 C1 C11 N1 . . . . 157.3(2) ?
    C3 C1 C11 O1 . . . . 96.0(3) ?
    C2 C1 C11 O1 . . . . -143.3(2) ?
    C10 C1 C11 O1 . . . . -22.7(3) ?
    O2 C12 C13 C14 . . . . 9.4(4) ?
    N2 C12 C13 C14 . . . . -169.2(2) ?
    O2 C12 C13 C18 . . . . -172.4(2) ?
    N2 C12 C13 C18 . . . . 9.1(4) ?
    C18 C13 C14 C15 . . . . 0.8(4) ?
    C12 C13 C14 C15 . . . . 179.2(3) ?
    C13 C14 C15 C16 . . . . 1.4(5) ?
    C14 C15 C16 C17 . . . . -1.6(5) ?
    C15 C16 C17 C18 . . . . -0.5(5) ?
    C16 C17 C18 O3 . . . . -177.1(3) ?
    C16 C17 C18 C13 . . . . 2.7(4) ?
    C14 C13 C18 O3 . . . . 176.9(2) ?
    C12 C13 C18 O3 . . . . -1.3(4) ?
    C14 C13 C18 C17 . . . . -2.8(4) ?
    C12 C13 C18 C17 . . . . 178.9(2) ?
    N3 C19 C20 C21 . . . . 1.6(5) ?
    C19 C20 C21 C22 . . . . -0.8(4) ?
    C20 C21 C22 C23 . . . . -1.3(4) ?
    C21 C22 C23 N3 . . . . 2.7(4) ?
    C34 C24 C25 C26 . . . . 60.8(3) ?
    C34 C24 C25 C32 . . . . -59.5(3) ?
    C32 C25 C26 C27 . . . . 60.0(3) ?
    C24 C25 C26 C27 . . . . -60.5(3) ?
    C25 C26 C27 C28 . . . . -59.4(3) ?
    C25 C26 C27 C31 . . . . 60.4(3) ?
    C26 C27 C28 C29 . . . . 58.6(3) ?
    C31 C27 C28 C29 . . . . -62.0(3) ?
    C27 C28 C29 C32 . . . . -59.0(3) ?
    C27 C28 C29 C30 . . . . 61.6(3) ?
    C28 C29 C30 C34 . . . . -60.1(3) ?
    C32 C29 C30 C34 . . . . 61.0(3) ?
    C28 C27 C31 C34 . . . . 61.3(3) ?
    C26 C27 C31 C34 . . . . -59.5(3) ?
    C28 C29 C32 C25 . . . . 59.6(3) ?
    C30 C29 C32 C25 . . . . -60.6(3) ?
    C26 C25 C32 C29 . . . . -59.9(3) ?
    C24 C25 C32 C29 . . . . 59.9(3) ?
    O4 C33 C34 C24 . . . . -119.0(3) ?
    N4 C33 C34 C24 . . . . 60.7(3) ?
    O4 C33 C34 C30 . . . . 1.0(3) ?
    N4 C33 C34 C30 . . . . -179.3(3) ?
    O4 C33 C34 C31 . . . . 120.3(3) ?
    N4 C33 C34 C31 . . . . -59.9(3) ?
    C25 C24 C34 C33 . . . . 179.0(2) ?
    C25 C24 C34 C30 . . . . 58.3(3) ?
    C25 C24 C34 C31 . . . . -59.4(3) ?
    C29 C30 C34 C33 . . . . 179.2(2) ?
    C29 C30 C34 C24 . . . . -59.0(3) ?
    C29 C30 C34 C31 . . . . 58.7(3) ?
    C27 C31 C34 C33 . . . . -179.4(2) ?
    C27 C31 C34 C24 . . . . 58.3(3) ?
    C27 C31 C34 C30 . . . . -59.3(3) ?
    O5 C35 C36 C41 . . . . 10.3(4) ?
    N5 C35 C36 C41 . . . . -166.4(3) ?
    O5 C35 C36 C37 . . . . -171.3(3) ?
    N5 C35 C36 C37 . . . . 11.9(4) ?
    C41 C36 C37 O6 . . . . -177.0(3) ?
    C35 C36 C37 O6 . . . . 4.7(5) ?
    C41 C36 C37 C38 . . . . 1.8(4) ?
    C35 C36 C37 C38 . . . . -176.6(3) ?
    O6 C37 C38 C39 . . . . 176.9(3) ?
    C36 C37 C38 C39 . . . . -1.9(5) ?
    C37 C38 C39 C40 . . . . 1.0(6) ?
    C38 C39 C40 C41 . . . . 0.2(5) ?
    C39 C40 C41 C36 . . . . -0.3(5) ?
    C37 C36 C41 C40 . . . . -0.7(4) ?
    C35 C36 C41 C40 . . . . 177.8(3) ?
    N6 C42 C43 C44 . . . . -0.9(5) ?
    C42 C43 C44 C45 . . . . 0.3(5) ?
    C43 C44 C45 C46 . . . . 0.0(5) ?
    C44 C45 C46 N6 . . . . 0.1(5) ?
    N7 C47 C48 C49 . . . . -1.4(4) ?
    C47 C48 C49 C50 . . . . 0.6(4) ?
    C48 C49 C50 C51 . . . . 0.5(4) ?
    C49 C50 C51 N7 . . . . -1.0(4) ?
    N10 C53 C54 C62 . . . . 0.3(5) ?
    N10 C52 C55 C62 . . . . -0.1(4) ?
    O1 C11 N1 N2 . . . . 2.5(3) ?
    C1 C11 N1 N2 . . . . -177.5(2) ?
    O1 C11 N1 Ni2 . . . . -160.2(2) ?
    C1 C11 N1 Ni2 . . . . 19.8(5) ?
    O2 C12 N2 N1 . . . . -0.5(3) ?
    C13 C12 N2 N1 . . . . 178.0(2) ?
    O2 C12 N2 Ni1 . . . . 173.44(18) ?
    C13 C12 N2 Ni1 . . . . -8.0(4) ?
    C11 N1 N2 C12 . . . . 175.6(2) ?
    Ni2 N1 N2 C12 . . . . -14.7(2) ?
    C11 N1 N2 Ni1 . . . . 0.8(2) ?
    Ni2 N1 N2 Ni1 . . . . 170.38(10) ?
    C20 C19 N3 C23 . . . . -0.3(4) ?
    C20 C19 N3 Ni1 . . . . 179.6(2) ?
    C22 C23 N3 C19 . . . . -1.8(4) ?
    C22 C23 N3 Ni1 . . . . 178.2(2) ?
    O4 C33 N4 N5 . . . . -1.7(3) ?
    C34 C33 N4 N5 . . . . 178.5(2) ?
    O4 C33 N4 Ni2 . . . . 177.3(2) ?
    C34 C33 N4 Ni2 . . . . -2.5(5) ?
    O5 C35 N5 N4 . . . . -6.4(4) ?
    C36 C35 N5 N4 . . . . 170.3(2) ?
    O5 C35 N5 Ni3 . . . . 164.11(19) ?
    C36 C35 N5 Ni3 . . . . -19.2(4) ?
    C33 N4 N5 C35 . . . . 172.6(2) ?
    Ni2 N4 N5 C35 . . . . -6.8(3) ?
    C33 N4 N5 Ni3 . . . . 0.7(3) ?
    Ni2 N4 N5 Ni3 . . . . -178.72(10) ?
    C45 C46 N6 C42 . . . . -0.6(5) ?
    C45 C46 N6 Ni3 . . . . -179.9(3) ?
    C43 C42 N6 C46 . . . . 1.0(4) ?
    C43 C42 N6 Ni3 . . . . -179.8(2) ?
    C48 C47 N7 C51 . . . . 0.9(4) ?
    C48 C47 N7 Ni2 . . . . 172.9(2) ?
    C50 C51 N7 C47 . . . . 0.3(4) ?
    C50 C51 N7 Ni2 . . . . -172.0(2) ?
    O7 C59 N8 C60 . . . . -3.6(7) ?
    O7 C59 N8 C61 . . . . -178.9(4) ?
    C53 C54 C62 C55 . . . . 0.8(5) ?
    C52 C55 C62 C54 . . . . -0.9(4) ?
    C54 C53 N10 C52 . . . . -1.3(4) ?
    C54 C53 N10 Ni2 . . . . 171.8(2) ?
    C55 C52 N10 C53 . . . . 1.2(4) ?
    C55 C52 N10 Ni2 . . . . -172.0(2) ?
    C12 N2 Ni1 O3 . . . . 0.8(2) ?
    N1 N2 Ni1 O3 . . . . 174.76(17) ?
    C12 N2 Ni1 O1 . . . . -176.5(2) ?
    N1 N2 Ni1 O1 . . . . -2.50(17) ?
    C12 N2 Ni1 N3 . . . . 170.0(11) ?
    N1 N2 Ni1 N3 . . . . -16.0(13) ?
    C19 N3 Ni1 O3 . . . . 30.2(2) ?
    C23 N3 Ni1 O3 . . . . -149.9(2) ?
    C19 N3 Ni1 N2 . . . . -139.1(11) ?
    C23 N3 Ni1 N2 . . . . 40.8(13) ?
    C19 N3 Ni1 O1 . . . . -152.6(2) ?
    C23 N3 Ni1 O1 . . . . 27.3(2) ?
    C47 N7 Ni2 O5 . . . . 40.5(2) ?
    C51 N7 Ni2 O5 . . . . -147.63(19) ?
    C47 N7 Ni2 O2 . . . . -141.0(2) ?
    C51 N7 Ni2 O2 . . . . 30.81(19) ?
    C47 N7 Ni2 N10 . . . . -144.3(9) ?
    C51 N7 Ni2 N10 . . . . 27.6(10) ?
    C47 N7 Ni2 N4 . . . . -37.4(2) ?
    C51 N7 Ni2 N4 . . . . 134.43(19) ?
    C47 N7 Ni2 N1 . . . . 141.3(2) ?
    C51 N7 Ni2 N1 . . . . -46.89(19) ?
    C53 N10 Ni2 O5 . . . . 47.3(2) ?
    C52 N10 Ni2 O5 . . . . -139.8(2) ?
    C53 N10 Ni2 O2 . . . . -131.2(2) ?
    C52 N10 Ni2 O2 . . . . 41.68(19) ?
    C53 N10 Ni2 N7 . . . . -128.0(9) ?
    C52 N10 Ni2 N7 . . . . 44.9(10) ?
    C53 N10 Ni2 N4 . . . . 125.3(2) ?
    C52 N10 Ni2 N4 . . . . -61.8(2) ?
    C53 N10 Ni2 N1 . . . . -53.4(2) ?
    C52 N10 Ni2 N1 . . . . 119.5(2) ?
    C33 N4 Ni2 O5 . . . . -167.6(3) ?
    N5 N4 Ni2 O5 . . . . 11.41(15) ?
    C33 N4 Ni2 O2 . . . . 22.4(3) ?
    N5 N4 Ni2 O2 . . . . -158.64(15) ?
    C33 N4 Ni2 N7 . . . . -68.2(3) ?
    N5 N4 Ni2 N7 . . . . 110.80(16) ?
    C33 N4 Ni2 N10 . . . . 107.0(3) ?
    N5 N4 Ni2 N10 . . . . -74.04(16) ?
    C33 N4 Ni2 N1 . . . . -152(3) ?
    N5 N4 Ni2 N1 . . . . 27(4) ?
    C11 N1 Ni2 O5 . . . . 10.3(3) ?
    N2 N1 Ni2 O5 . . . . -152.61(14) ?
    C11 N1 Ni2 O2 . . . . -179.6(3) ?
    N2 N1 Ni2 O2 . . . . 17.47(14) ?
    C11 N1 Ni2 N7 . . . . -89.0(3) ?
    N2 N1 Ni2 N7 . . . . 108.08(15) ?
    C11 N1 Ni2 N10 . . . . 95.9(3) ?
    N2 N1 Ni2 N10 . . . . -67.05(15) ?
    C11 N1 Ni2 N4 . . . . -5(4) ?
    N2 N1 Ni2 N4 . . . . -168(4) ?
    C35 N5 Ni3 O4 . . . . -170.3(2) ?
    N4 N5 Ni3 O4 . . . . 0.24(17) ?
    C35 N5 Ni3 O6 . . . . 10.3(3) ?
    N4 N5 Ni3 O6 . . . . -179.17(18) ?
    C35 N5 Ni3 N6 . . . . -166.5(8) ?
    N4 N5 Ni3 N6 . . . . 4.0(10) ?
    C46 N6 Ni3 O4 . . . . 11.1(2) ?
    C42 N6 Ni3 O4 . . . . -168.1(2) ?
    C46 N6 Ni3 O6 . . . . -169.5(2) ?
    C42 N6 Ni3 O6 . . . . 11.3(2) ?
    C46 N6 Ni3 N5 . . . . 7.4(10) ?
    C42 N6 Ni3 N5 . . . . -171.8(8) ?
    N1 C11 O1 Ni1 . . . . -4.6(3) ?
    C1 C11 O1 Ni1 . . . . 175.37(17) ?
    O3 Ni1 O1 C11 . . . . -87.1(16) ?
    N2 Ni1 O1 C11 . . . . 3.74(18) ?
    N3 Ni1 O1 C11 . . . . -177.38(18) ?
    N2 C12 O2 Ni2 . . . . 17.6(3) ?
    C13 C12 O2 Ni2 . . . . -160.86(18) ?
    O5 Ni2 O2 C12 . . . . 61.6(5) ?
    N7 Ni2 O2 C12 . . . . -109.35(18) ?
    N10 Ni2 O2 C12 . . . . 70.37(18) ?
    N4 Ni2 O2 C12 . . . . 161.02(17) ?
    N1 Ni2 O2 C12 . . . . -19.11(17) ?
    C17 C18 O3 Ni1 . . . . 172.16(19) ?
    C13 C18 O3 Ni1 . . . . -7.6(4) ?
    N2 Ni1 O3 C18 . . . . 7.2(2) ?
    O1 Ni1 O3 C18 . . . . 97.7(16) ?
    N3 Ni1 O3 C18 . . . . -171.9(2) ?
    N4 C33 O4 Ni3 . . . . 2.1(3) ?
    C34 C33 O4 Ni3 . . . . -178.19(18) ?
    O6 Ni3 O4 C33 . . . . 37(6) ?
    N5 Ni3 O4 C33 . . . . -1.17(19) ?
    N6 Ni3 O4 C33 . . . . 179.2(2) ?
    N5 C35 O5 Ni2 . . . . 17.5(3) ?
    C36 C35 O5 Ni2 . . . . -159.12(19) ?
    O2 Ni2 O5 C35 . . . . 86.3(4) ?
    N7 Ni2 O5 C35 . . . . -102.88(18) ?
    N10 Ni2 O5 C35 . . . . 77.54(18) ?
    N4 Ni2 O5 C35 . . . . -15.33(18) ?
    N1 Ni2 O5 C35 . . . . 165.03(18) ?
    C38 C37 O6 Ni3 . . . . 167.5(2) ?
    C36 C37 O6 Ni3 . . . . -13.8(4) ?
    O4 Ni3 O6 C37 . . . . -31(6) ?
    N5 Ni3 O6 C37 . . . . 6.7(3) ?
    N6 Ni3 O6 C37 . . . . -173.6(3) ?
loop_
    _geom_hbond_atom_site_label_D
    _geom_hbond_atom_site_label_H
    _geom_hbond_atom_site_label_A
    _geom_hbond_site_symmetry_A
    _geom_hbond_distance_DH
    _geom_hbond_distance_HA
    _geom_hbond_distance_DA
    _geom_hbond_angle_DHA
    O8 H8A O7 2_566 0.85 1.97 2.821(5) 179
    O8 H8B O6 2_665 0.85 2.10 2.952(4) 179
    C2 H2A O5 . 0.99 2.46 3.356(4) 151
    C3 H3B O5 . 0.99 2.55 3.425(3) 147
    C24 H24A N7 . 0.99 2.52 3.382(4) 145
    C31 H31B O2 . 0.99 2.30 3.259(4) 163
