# Supplementary material for: Bis[μ-N′-(adamantan-1-ylcarbon­yl)-2-oxidobenzohydrazidato(3−)]tetra­pyridine­trinickel(II) dimethyl­formamide monosolvate monohydrate
Source: Acta Crystallogr Sect E Struct Rep Online. 2012 Apr 18;68(Pt 5):m619–20. doi: 10.1107/S1600536812013396 (PMC3344353; doi:10.1107/S1600536812013396)
Supplement: Supplementary file 2 [file e-68-0m619-Isup2.hkl]

# 
# h,k,l, Fc-squared, Fo-squared, sigma(Fo-squared) and status flag 
# 
data_I
_shelx_title ' AA in P-1' 
_shelx_refln_list_code          4 
_shelx_F_calc_maximum      293.80 
_exptl_crystal_F_000      1264.00 
_reflns_d_resolution_high  0.8393 
 
loop_ 
 _symmetry_equiv_pos_as_xyz 
 'x, y, z' 
 '-x, -y, -z' 
 
_cell_length_a    14.3496 
_cell_length_b    14.8499 
_cell_length_c    15.2256 
_cell_angle_alpha  62.061 
_cell_angle_beta   72.261 
_cell_angle_gamma  85.202 
 
_shelx_F_squared_multiplier     1.000 
 
loop_ 
 _refln_index_h 
 _refln_index_k 
 _refln_index_l 
 _refln_F_squared_calc 
 _refln_F_squared_meas 
 _refln_F_squared_sigma 
 _refln_observed_status 
   2   0   0     2209.10     2696.05     32.22 o 
   3   0   0     4581.38     4525.69     42.50 o 
   4   0   0     1227.03     1070.58     16.25 o 
   5   0   0       90.72       76.93      8.88 o 
   6   0   0      553.23      521.68     17.85 o 
   7   0   0     1116.89     1111.81     20.57 o 
   8   0   0     4011.21     3812.07     46.47 o 
   9   0   0      160.73      139.10      9.91 o 
  10   0   0      229.77      222.44     12.69 o 
  11   0   0       68.33       50.63      9.18 o 
  12   0   0     3076.07     3203.42     48.56 o 
  13   0   0        5.69       15.25     11.33 o 
  14   0   0       41.92       48.88     13.78 o 
  15   0   0        2.26       -6.54     18.66 o 
  16   0   0     2282.01     2594.45     83.87 o 
 -16   1   0      386.35      396.93     35.47 o 
 -15   1   0      712.36      763.05     43.39 o 
 -14   1   0      361.21      365.63     23.17 o 
 -13   1   0       25.52       26.66     12.85 o 
 -12   1   0      316.12      338.17     16.29 o 
 -11   1   0      538.34      532.54     27.92 o 
 -10   1   0      435.53      444.84     16.44 o 
  -9   1   0      825.87      851.92     20.12 o 
  -8   1   0      577.64      491.00     14.54 o 
  -7   1   0     3796.53     3781.08     43.68 o 
  -6   1   0       62.91       32.95      5.32 o 
  -5   1   0      722.42      689.94     18.06 o 
  -4   1   0     1877.44     2173.62     25.21 o 
  -3   1   0     3189.54     3534.19     34.41 o 
  -2   1   0     2349.48     2679.73     25.88 o 
  -1   1   0     1746.57     1929.71     32.39 o 
   1   1   0    40365.22    43907.42    675.74 o 
   2   1   0    17117.97    18131.96    266.94 o 
   3   1   0     1043.97      832.85     22.57 o 
   4   1   0     4932.95     4979.88     48.97 o 
   5   1   0     4080.71     4129.46     44.07 o 
   6   1   0      773.41      847.36     17.19 o 
   7   1   0       12.57       31.20      5.93 o 
   8   1   0       96.23      102.83      8.52 o 
   9   1   0     1350.49     1182.05     34.19 o 
  10   1   0     1032.96     1000.89     23.93 o 
  11   1   0      728.85      689.08     26.29 o 
  12   1   0      138.82      132.65     12.42 o 
  13   1   0     3101.55     3182.99     50.71 o 
  14   1   0      731.75      750.31     32.46 o 
  15   1   0       32.27       39.42     14.40 o 
  16   1   0        1.31      -20.59     19.80 o 
 -16   2   0      445.37      487.22     38.64 o 
 -15   2   0       23.92       39.69     17.16 o 
 -14   2   0        1.23       -4.93     12.32 o 
 -13   2   0      131.36      151.73     22.00 o 
 -12   2   0     8585.46     8481.70    114.15 o 
 -11   2   0     3882.93     3859.60     51.87 o 
 -10   2   0      105.54       97.32      9.59 o 
  -9   2   0       53.32       48.84      7.56 o 
  -8   2   0     3829.10     3513.09     43.05 o 
  -7   2   0      627.02      584.40     14.51 o 
  -6   2   0      300.13      409.36     11.56 o 
  -5   2   0     1535.33     1420.22     20.18 o 
  -4   2   0     8400.24     9200.03     81.55 o 
  -3   2   0      776.14      555.82     13.27 o 
  -2   2   0     5661.58     5745.13     89.95 o 
  -1   2   0    28461.38    30582.85    429.84 o 
   0   2   0    21191.07    22156.84    323.26 o 
   1   2   0     2105.22     1892.66     37.67 o 
   2   2   0      616.84      790.68     24.03 o 
   3   2   0      652.22      743.51     25.61 o 
   4   2   0     6038.91     5931.71    106.40 o 
   5   2   0     1266.80     1259.07     39.16 o 
   6   2   0      126.97      108.43     15.40 o 
   7   2   0     1143.77     1070.11     21.38 o 
   8   2   0     1182.46     1033.68     22.30 o 
   9   2   0      766.31      741.31     20.32 o 
  10   2   0        6.43        9.34      9.81 o 
  11   2   0      814.78      824.35     29.94 o 
  12   2   0      245.14      249.60     31.33 o 
  13   2   0      670.55      623.73     45.94 o 
  14   2   0      942.77      899.55     55.89 o 
  15   2   0     2383.23     2658.17     95.76 o 
 -16   3   0      901.28      978.15     50.69 o 
 -15   3   0      783.30      817.09     44.89 o 
 -14   3   0       91.46       67.33     18.04 o 
 -13   3   0      116.60       96.28     19.19 o 
 -12   3   0     1207.53     1281.62     66.58 o 
 -11   3   0     5946.32     6073.81     85.62 o 
 -10   3   0     1618.92     1674.68     37.59 o 
  -9   3   0     3003.49     2867.01     39.12 o 
  -8   3   0      970.12      922.65     20.67 o 
  -7   3   0     5056.26     4716.98     51.25 o 
  -6   3   0      545.31      534.92     12.94 o 
  -5   3   0      397.03      415.69     10.57 o 
  -4   3   0     1468.06     1447.08     19.25 o 
  -3   3   0       66.52       27.88      3.97 o 
  -2   3   0     3299.58     3596.54     64.34 o 
  -1   3   0    40110.17    43577.04    468.39 o 
   0   3   0    25773.85    29839.79    430.81 o 
   1   3   0    86316.24    87997.48   1315.58 o 
   2   3   0    25305.55    28273.73    414.88 o 
   3   3   0    39309.48    40337.12    586.76 o 
   4   3   0        4.18        8.63      9.15 o 
   5   3   0     2609.13     2669.97     64.95 o 
   6   3   0      905.65      872.80     37.67 o 
   7   3   0       61.82       93.47     16.99 o 
   8   3   0      188.58      152.08     21.47 o 
   9   3   0     2800.21     2539.10     75.95 o 
  10   3   0      215.73      206.38     27.55 o 
  11   3   0        0.75       15.58     20.95 o 
  12   3   0     1388.44     1346.82     62.22 o 
  13   3   0     1713.00     1751.58     74.10 o 
  14   3   0        0.24       -8.63     22.62 o 
  15   3   0        1.41       -7.22     23.06 o 
 -15   4   0     1527.92     1462.91     60.73 o 
 -14   4   0      347.65      341.48     30.72 o 
 -13   4   0     1707.15     1604.25     58.79 o 
 -12   4   0       62.51       48.76     15.67 o 
 -11   4   0      801.69      743.04     26.32 o 
 -10   4   0     1304.21     1304.84     32.94 o 
  -9   4   0       29.13       26.28      6.50 o 
  -8   4   0       57.75       65.54      7.20 o 
  -7   4   0     1687.14     1727.77     42.22 o 
  -6   4   0      627.67      627.92     14.53 o 
  -5   4   0     2966.65     3245.78     45.50 o 
  -4   4   0     6485.84     6969.28     78.72 o 
  -3   4   0       61.30       36.55      3.68 o 
  -2   4   0     4122.32     4241.83     77.01 o 
  -1   4   0      228.47      260.71      9.56 o 
   0   4   0       12.54       82.91      8.80 o 
   1   4   0     1746.17     2234.40     47.26 o 
   2   4   0    32240.48    33869.25    495.94 o 
   3   4   0    27682.33    27680.80    413.12 o 
   4   4   0     7324.82     7542.65    135.27 o 
   5   4   0     1975.07     1935.08     55.71 o 
   7   4   0      597.14      632.35     36.00 o 
   8   4   0       43.27       60.38     20.07 o 
   9   4   0       21.39       60.11     21.83 o 
  10   4   0     4249.26     4224.84    109.75 o 
  11   4   0     1611.44     1588.85     67.33 o 
  12   4   0      151.59       88.01     26.76 o 
  13   4   0      215.75      187.81     32.74 o 
  14   4   0      598.72      607.89     48.58 o 
  15   4   0      835.75      984.22     63.98 o 
 -15   5   0      387.58      336.64     33.00 o 
 -14   5   0      396.78      446.12     35.20 o 
 -13   5   0      189.13      199.52     25.43 o 
 -12   5   0      452.97      541.97     34.32 o 
 -11   5   0      700.31      661.55     25.51 o 
 -10   5   0     2377.71     2401.98     47.55 o 
  -9   5   0     1136.65     1085.91     31.86 o 
  -8   5   0        1.50        4.21      7.04 o 
  -7   5   0      831.53      733.72     15.94 o 
  -6   5   0     1900.54     1659.05     23.92 o 
  -5   5   0      684.08      742.33     15.43 o 
  -4   5   0      419.02      369.38     21.12 o 
  -3   5   0      339.91      158.95     14.43 o 
  -2   5   0     2147.21     2314.23     53.51 o 
  -1   5   0     3342.06     3499.16     74.37 o 
   0   5   0    18404.15    19458.50    241.24 o 
   1   5   0     6750.01     6585.37    112.39 o 
   2   5   0     4235.71     4853.59     91.88 o 
   3   5   0     2149.02     2133.19     54.13 o 
   4   5   0     6415.17     6522.44    123.57 o 
   5   5   0       42.69       29.31     13.38 o 
   6   5   0        2.95       30.63     15.58 o 
   7   5   0      172.41      144.07     21.74 o 
   8   5   0     3042.42     2980.11     84.67 o 
   9   5   0     3242.96     3173.21     92.76 o 
  10   5   0      213.32      200.14     31.16 o 
  11   5   0       28.12        2.20     19.01 o 
  12   5   0      264.51      301.79     36.88 o 
  13   5   0       43.76       -1.23     23.06 o 
  14   5   0      330.04      293.43     39.87 o 
  15   5   0        0.27       11.79     27.55 o 
 -15   6   0      969.45      987.91     51.49 o 
 -14   6   0       77.66      102.18     21.74 o 
 -13   6   0      482.20      486.17     35.12 o 
 -12   6   0      145.48      134.57     21.83 o 
 -11   6   0     2313.97     2301.64     71.20 o 
 -10   6   0     6348.18     6696.27     95.01 o 
  -9   6   0      806.03      813.59     27.51 o 
  -8   6   0     5787.19     5728.98     81.79 o 
  -7   6   0      237.21      222.11     14.49 o 
  -6   6   0     4043.11     3797.11     82.11 o 
  -5   6   0      308.83      242.56     19.80 o 
  -4   6   0      170.95      127.61     15.58 o 
  -3   6   0      428.68      476.93     25.26 o 
  -2   6   0     3295.17     3690.78     49.39 o 
  -1   6   0     5325.83     5467.91     68.95 o 
   0   6   0     3825.80     3734.84    117.98 o 
   1   6   0    11209.40    11979.87    191.77 o 
   2   6   0     8175.58     8470.90    146.19 o 
   3   6   0     7865.72     7930.69    142.05 o 
   4   6   0     8083.78     8401.37    153.84 o 
   5   6   0      402.69      392.17     30.01 o 
   6   6   0     3684.98     3704.79     91.35 o 
   7   6   0      371.28      346.50     31.33 o 
   8   6   0       17.26       13.55     18.13 o 
   9   6   0     2728.23     2760.97     88.19 o 
  10   6   0      211.32      243.52     32.48 o 
  11   6   0       71.65       44.09     24.38 o 
  12   6   0      736.31      722.30     52.89 o 
  13   6   0     1053.72      930.00     59.41 o 
  14   6   0      298.71      277.14     41.10 o 
 -15   7   0        6.00       -2.46     14.26 o 
 -14   7   0      399.45      332.41     33.00 o 
 -13   7   0      521.32      497.61     35.91 o 
 -12   7   0      332.60      363.22     31.95 o 
 -11   7   0      269.44      303.80     19.81 o 
 -10   7   0     3353.01     3683.87     65.69 o 
  -9   7   0      160.91      155.08     15.55 o 
  -8   7   0     2296.34     2353.34     48.04 o 
  -7   7   0     1616.24     1577.48     37.06 o 
  -6   7   0      948.66      978.32     39.52 o 
  -5   7   0        0.91        1.06     10.65 o 
  -4   7   0      569.44      518.56     28.96 o 
  -3   7   0      808.07      717.59     17.07 o 
  -2   7   0     1158.77     1088.31     23.29 o 
  -1   7   0       57.43       31.37      7.05 o 
   0   7   0     5354.27     5598.59     74.52 o 
   1   7   0      610.05      518.12     25.70 o 
   2   7   0      509.40      458.89     25.79 o 
   3   7   0     1410.51     1282.75     44.71 o 
   4   7   0     7915.04     7764.70    147.86 o 
   5   7   0     9216.12     9312.28    174.96 o 
   6   7   0      582.69      598.03     40.04 o 
   7   7   0     1561.16     1455.60     59.76 o 
   8   7   0      687.21      609.91     42.86 o 
   9   7   0     1092.99     1093.97     55.71 o 
  10   7   0       11.50      -15.23     16.46 o 
  11   7   0        3.36        9.51     21.47 o 
  12   7   0      167.03      181.57     35.12 o 
  13   7   0      183.88      224.07     36.17 o 
  14   7   0       13.48      -11.27     25.61 o 
 -14   8   0      294.27      334.70     34.94 o 
 -13   8   0      923.67      924.90     50.34 o 
 -12   8   0      262.84      245.20     28.96 o 
 -11   8   0     1044.42      880.01     46.21 o 
 -10   8   0       30.05       69.47     13.20 o 
  -9   8   0      425.92      419.48     34.32 o 
  -8   8   0     2276.38     2252.54     48.33 o 
  -7   8   0      559.31      464.96     32.04 o 
  -6   8   0        8.19       29.57     15.40 o 
  -5   8   0     1614.62     1441.26     49.81 o 
  -4   8   0      136.52      112.30     17.34 o 
  -3   8   0     4044.46     4197.03     93.20 o 
  -2   8   0     1072.98     1076.89     42.60 o 
  -1   8   0     2775.13     2814.00     46.38 o 
   0   8   0     1970.40     1922.18     37.70 o 
   1   8   0     1464.50     1344.84     31.98 o 
   2   8   0        6.76       20.51     13.11 o 
   3   8   0      327.13      346.58     26.93 o 
   4   8   0      947.88      882.48     42.77 o 
   5   8   0     5859.96     5986.63    128.76 o 
   6   8   0     1047.33     1071.52     51.84 o 
   7   8   0      786.91      724.59     44.71 o 
   8   8   0       44.57       64.78     25.35 o 
   9   8   0     1818.25     1816.36     74.28 o 
  10   8   0       18.65       23.59     22.88 o 
  11   8   0       44.59       59.49     26.84 o 
  12   8   0        2.80       30.19     25.08 o 
  13   8   0      695.64      803.71     59.67 o 
 -13   9   0        3.73        1.67     14.17 o 
 -12   9   0        0.90       10.03     14.35 o 
 -11   9   0     5827.06     6068.92    140.73 o 
 -10   9   0      989.11      990.86     34.19 o 
  -9   9   0       28.17       32.19     12.81 o 
  -8   9   0      253.11      244.26     18.69 o 
  -7   9   0     6895.79     7334.07    146.54 o 
  -6   9   0      593.29      591.78     36.44 o 
  -5   9   0        4.05        9.24     14.52 o 
  -4   9   0     2292.43     2216.89     66.01 o 
  -3   9   0     2770.51     2522.64     71.02 o 
  -2   9   0       78.88      104.47     18.66 o 
  -1   9   0      108.03       95.82     11.22 o 
   0   9   0       15.10       19.13      9.56 o 
   1   9   0     4068.40     3949.05     64.46 o 
   2   9   0     1073.17     1025.41     42.60 o 
   3   9   0       24.33       17.87     16.72 o 
   4   9   0      564.09      464.08     34.41 o 
   5   9   0     8616.32     8713.63    173.47 o 
   6   9   0     2212.92     2191.01     75.16 o 
   7   9   0      284.33      243.08     30.45 o 
   8   9   0      132.91      138.88     28.87 o 
   9   9   0      227.65      221.17     33.36 o 
  10   9   0     1447.18     1320.42     67.68 o 
  11   9   0        2.29      -22.62     17.95 o 
  12   9   0       26.49       26.49     24.55 o 
 -13  10   0      219.57      326.78     36.26 o 
 -12  10   0       45.20       35.29     18.48 o 
 -11  10   0      358.46      329.86     33.88 o 
 -10  10   0     1098.18     1023.30     51.57 o 
  -9  10   0       77.79      117.60     17.51 o 
  -8  10   0       90.47       66.03     12.85 o 
  -7  10   0      157.57      148.83     23.41 o 
  -6  10   0     3741.58     3762.00     95.76 o 
  -5  10   0      240.64      241.32     26.40 o 
  -4  10   0        2.95       -2.46     14.35 o 
  -3  10   0       26.62       36.88     16.90 o 
  -2  10   0      249.84      279.70     27.37 o 
  -1  10   0      394.74      392.79     32.04 o 
   0  10   0      112.69      138.83     14.55 o 
   1  10   0      831.30      807.06     28.59 o 
   2  10   0     1386.23     1466.61     53.33 o 
   3  10   0      222.56      264.21     27.02 o 
   4  10   0      272.43      269.66     29.22 o 
   5  10   0      646.41      606.74     41.89 o 
   6  10   0     5995.01     6029.67    140.73 o 
   7  10   0       22.63       21.03     22.18 o 
   8  10   0       40.69       70.23     26.84 o 
   9  10   0      350.96      336.20     39.43 o 
  10  10   0     1421.07     1419.61     71.20 o 
  11  10   0      160.44      214.22     36.96 o 
 -12  11   0       55.77       53.25     21.12 o 
 -11  11   0     1487.21     1546.60     67.86 o 
 -10  11   0      239.46      219.71     20.63 o 
  -9  11   0      123.27      126.27     17.05 o 
  -8  11   0        0.20       13.55     15.67 o 
  -7  11   0     2519.24     2591.37     80.53 o 
  -6  11   0        1.73       11.62     15.67 o 
  -5  11   0      396.12      420.86     34.15 o 
  -4  11   0        5.02       -2.02     14.79 o 
  -3  11   0      813.79      899.11     47.26 o 
  -2  11   0     1987.15     1950.57     69.44 o 
  -1  11   0      362.50      362.43     33.00 o 
   0  11   0       86.59       85.81     22.27 o 
   1  11   0      930.84     1002.79     52.10 o 
   2  11   0      524.74      469.38     25.76 o 
   3  11   0       65.77       88.75     15.70 o 
   4  11   0      313.92      280.58     31.24 o 
   5  11   0     1186.63     1087.37     54.57 o 
   6  11   0      318.87      346.32     36.17 o 
   7  11   0      861.70      882.30     54.04 o 
   8  11   0      572.06      661.31     50.52 o 
   9  11   0      139.92      134.30     30.45 o 
  10  11   0      443.39      474.11     47.00 o 
 -11  12   0      230.26      187.11     29.04 o 
 -10  12   0     2054.84     2196.47     81.94 o 
  -9  12   0        3.86       -0.03     12.76 o 
  -8  12   0       66.86       68.91     21.03 o 
  -7  12   0      200.68      188.25     27.46 o 
  -6  12   0     2099.18     2144.72     75.34 o 
  -5  12   0       21.15        0.70     16.37 o 
  -4  12   0       18.71       10.91     14.61 o 
  -3  12   0        0.70       -5.28     14.96 o 
  -2  12   0     1499.79     1523.63     63.37 o 
  -1  12   0      363.89      332.94     33.36 o 
   0  12   0       35.81       50.78     19.19 o 
   1  12   0      164.00      163.96     26.93 o 
   2  12   0     1739.77     1950.22     74.63 o 
   3  12   0      265.25      217.83     20.69 o 
   4  12   0       10.58       11.98     20.24 o 
   5  12   0      277.03      336.02     35.47 o 
   6  12   0     1999.60     1875.32     75.95 o 
   7  12   0       66.87       89.59     27.20 o 
   8  12   0       12.17       -6.34     19.63 o 
   9  12   0      297.29      281.19     39.69 o 
  -9  13   0      265.17      245.11     31.77 o 
  -8  13   0      119.76      133.86     26.58 o 
  -7  13   0      172.93      187.37     29.13 o 
  -6  13   0        0.91       -6.07     16.11 o 
  -5  13   0     2155.14     2215.31     80.53 o 
  -4  13   0      139.25      134.57     26.32 o 
  -3  13   0        2.19       15.93     18.13 o 
  -2  13   0       58.77       44.27     20.51 o 
  -1  13   0      800.17      851.50     51.13 o 
   0  13   0      482.81      455.98     40.13 o 
   1  13   0      221.63      239.92     31.51 o 
   2  13   0       20.73       32.12     18.04 o 
   3  13   0     1099.01     1202.57     62.49 o 
   4  13   0      268.96      292.19     35.20 o 
   5  13   0      209.40      255.62     78.42 o 
   6  13   0       45.67       83.26     26.93 o 
   7  13   0      518.50      556.58     48.58 o 
   8  13   0      392.00      476.14     45.94 o 
  -8  14   0        9.70       10.83     17.34 o 
  -7  14   0      280.55      274.86     34.15 o 
  -5  14   0      286.77      211.40     32.39 o 
  -4  14   0      130.85      119.78     27.64 o 
  -3  14   0      568.28      568.46     44.01 o 
  -2  14   0      715.78      775.99     50.69 o 
  -1  14   0       11.66       38.02     20.59 o 
   0  14   0       70.48       72.78     23.50 o 
   1  14   0      747.29      800.19     52.19 o 
   2  14   0      492.72      396.22     39.96 o 
   3  14   0      161.72      143.02     29.75 o 
   4  14   0        2.94       -2.38     15.84 o 
   5  14   0      427.28      433.27     44.18 o 
   6  14   0      101.81      116.09     28.60 o 
  -5  15   0     1606.35     1758.88     78.33 o 
  -4  15   0      556.19      646.70     49.46 o 
  -3  15   0       44.04       66.18     22.00 o 
  -2  15   0      653.89      717.46     50.08 o 
  -1  15   0      422.04      446.56     43.57 o 
   0  15   0        1.97       -1.41     14.52 o 
   1  15   0      193.84      179.45     32.39 o 
   2  15   0      310.86      284.89     37.32 o 
   3  15   0      537.26      549.36     48.41 o 
   0 -15   1      530.66      703.99     51.13 o 
   1 -15   1       23.25       27.37     19.01 o 
   2 -15   1      439.63      483.79     45.68 o 
   3 -15   1      413.45      456.95     44.01 o 
  -4 -14   1      140.38      133.16     31.68 o 
  -3 -14   1        0.40      -19.01     14.43 o 
  -2 -14   1       57.77       79.56     25.08 o 
  -1 -14   1      252.62      242.03     35.03 o 
   0 -14   1      433.63      416.64     42.16 o 
   1 -14   1        1.83      -17.60     15.14 o 
   2 -14   1       40.45       32.04     19.89 o 
   3 -14   1      907.69      976.56     56.85 o 
   4 -14   1      736.69      781.18     52.19 o 
   5 -14   1       60.63       54.39     21.91 o 
   6 -14   1      592.81      657.88     48.23 o 
   7 -14   1      242.59      229.79     33.53 o 
  -6 -13   1      562.22      689.33     58.83 o 
  -5 -13   1      472.57      451.84     43.92 o 
  -4 -13   1       15.09       37.49     20.24 o 
  -3 -13   1      242.20      226.45     33.44 o 
  -2 -13   1      834.66      804.77     51.05 o 
  -1 -13   1       57.76       43.48     21.12 o 
   0 -13   1       18.71       -1.23     16.90 o 
   1 -13   1       50.50      133.69     27.46 o 
   2 -13   1      141.91      163.70     29.40 o 
   3 -13   1        6.81        6.86     18.04 o 
   4 -13   1       38.18        0.88     16.90 o 
   5 -13   1      703.88      757.86     50.25 o 
   6 -13   1      665.88      608.59     45.15 o 
   7 -13   1      364.28      377.39     38.11 o 
   8 -13   1      257.76      247.40     33.09 o 
   9 -13   1       55.57       38.72     19.80 o 
  -8 -12   1      166.79      184.21     34.50 o 
  -7 -12   1       14.88       48.23     23.94 o 
  -6 -12   1        0.96        3.49     13.52 o 
  -5 -12   1     1729.33     1747.52     52.08 o 
  -4 -12   1       47.40       25.82     14.52 o 
  -3 -12   1      367.86      322.03     34.59 o 
  -2 -12   1      138.60       89.07     24.11 o 
  -1 -12   1     2811.27     2643.21     88.36 o 
   0 -12   1       18.88       41.54     18.83 o 
   1 -12   1     1456.50     1533.93     66.71 o 
   2 -12   1       82.62       71.20     21.83 o 
   3 -12   1     2583.87     2782.09     88.89 o 
   4 -12   1      336.42      261.92     30.80 o 
   5 -12   1        3.64        2.46     15.93 o 
   6 -12   1      263.62      256.29     31.16 o 
   7 -12   1     1882.83     1957.88     74.54 o 
   8 -12   1       22.03       15.31     20.33 o 
   9 -12   1      121.44       92.15     23.15 o 
  10 -12   1        6.85        5.10     10.40 o 
  -9 -11   1      287.86      299.76     38.72 o 
  -8 -11   1       13.54       19.63     20.24 o 
  -7 -11   1      834.22      834.95     54.74 o 
  -6 -11   1      813.98      840.59     52.19 o 
  -5 -11   1       15.30      -10.83     18.57 o 
  -4 -11   1      624.49      632.34     30.37 o 
  -3 -11   1        4.59       -5.41     12.41 o 
  -2 -11   1       15.14       12.63     16.85 o 
  -1 -11   1       66.22       28.69     16.99 o 
   0 -11   1      382.78      440.32     36.61 o 
   1 -11   1      513.13      531.76     39.43 o 
   2 -11   1      570.20      451.32     36.52 o 
   3 -11   1      582.52      509.40     38.28 o 
   4 -11   1     1129.76     1154.17     53.60 o 
   5 -11   1       22.46       29.13     17.60 o 
   6 -11   1       30.27       11.00     14.26 o 
   7 -11   1       27.40       19.36     17.87 o 
   8 -11   1      814.46      751.96     45.77 o 
   9 -11   1       14.84       10.47     17.43 o 
  10 -11   1       92.58      122.38     17.21 o 
  11 -11   1       99.90      110.15     17.11 o 
  12 -11   1     1142.40     1139.64     59.41 o 
 -10 -10   1       53.50       23.94     23.50 o 
  -9 -10   1      171.43      195.47     34.50 o 
  -8 -10   1       28.50        0.97     23.32 o 
  -7 -10   1       22.81       34.94     23.50 o 
  -6 -10   1      531.09      480.80     39.43 o 
  -5 -10   1     4593.50     4608.04    116.26 o 
  -4 -10   1       37.04       60.29     21.56 o 
  -3 -10   1      107.32      122.95     16.15 o 
  -2 -10   1      543.44      568.65     52.01 o 
  -1 -10   1     2080.29     2043.84     46.79 o 
   0 -10   1       15.35       24.20     16.28 o 
   1 -10   1      233.51      231.38     27.72 o 
   2 -10   1      194.50      235.43     27.81 o 
   3 -10   1      887.91      871.39     46.12 o 
   4 -10   1       23.08       36.52     17.87 o 
   5 -10   1        0.19       13.11     16.11 o 
   6 -10   1      204.26      133.25     23.50 o 
   7 -10   1      357.89      323.97     30.89 o 
   8 -10   1       14.86       -4.22     15.31 o 
   9 -10   1       47.56       39.03     11.88 o 
  10 -10   1       64.30       66.55     20.55 o 
  11 -10   1     1830.97     1933.59     51.25 o 
  12 -10   1      145.81      193.45     28.87 o 
  13 -10   1      924.57     1023.03     56.41 o 
 -11  -9   1       65.22       35.03     26.49 o 
 -10  -9   1        3.39       13.03     22.00 o 
  -9  -9   1     1080.89     1108.40     60.38 o 
  -8  -9   1     1425.06     1380.35     66.01 o 
  -7  -9   1      414.82      339.46     35.91 o 
  -6  -9   1       98.13       80.62     24.55 o 
  -5  -9   1       14.81       11.44     19.89 o 
  -4  -9   1      837.62      818.23     45.33 o 
  -3  -9   1      693.39      666.50     40.04 o 
  -2  -9   1        1.40       -2.63      9.33 o 
  -1  -9   1      943.13      935.46     29.96 o 
   0  -9   1     5586.60     5654.51     82.55 o 
   1  -9   1      940.19      821.93     41.80 o 
   2  -9   1     3627.28     3710.34     93.55 o 
   3  -9   1       47.11       39.78     16.55 o 
   4  -9   1     4896.43     5024.42    113.27 o 
   5  -9   1       60.12       87.22     19.98 o 
   6  -9   1       11.35      -12.06     14.43 o 
   7  -9   1        3.26       -0.70     13.82 o 
   8  -9   1     2947.93     2875.65     82.47 o 
   9  -9   1        0.25        7.79      9.57 o 
  10  -9   1      175.66      189.95     18.23 o 
  11  -9   1        5.40        4.04     10.39 o 
  12  -9   1     1649.36     1636.02     66.27 o 
  13  -9   1       34.09       39.60     18.04 o 
 -12  -8   1      476.72      580.96     50.87 o 
 -11  -8   1      141.09      146.71     31.60 o 
 -10  -8   1       32.84        7.48     19.98 o 
  -9  -8   1      121.32      134.48     28.25 o 
  -8  -8   1     2134.85     2173.32     79.65 o 
  -7  -8   1      183.06      206.21     30.28 o 
  -6  -8   1      248.88      268.78     31.95 o 
  -5  -8   1      636.62      548.83     39.87 o 
  -4  -8   1      291.27      287.79     29.13 o 
  -3  -8   1      938.79      903.16     41.98 o 
  -2  -8   1      560.74      606.61     24.35 o 
  -1  -8   1      382.97      403.88     22.84 o 
   0  -8   1      146.67      125.46     12.14 o 
   1  -8   1     4456.29     4428.97     72.87 o 
   2  -8   1      250.66      249.70     14.63 o 
   3  -8   1      344.95      357.41     27.11 o 
   4  -8   1      283.79      222.31     22.79 o 
   5  -8   1     2979.17     2744.69     73.49 o 
   6  -8   1      157.10      159.91     22.09 o 
   7  -8   1      158.24      128.49     21.65 o 
   8  -8   1      163.51      153.67     23.50 o 
   9  -8   1     2800.33     2626.43     54.98 o 
  10  -8   1     1071.91     1037.15     45.90 o 
  11  -8   1      100.59      122.53     15.56 o 
  12  -8   1       20.01       11.35     10.77 o 
  13  -8   1     1338.12     1377.80     60.38 o 
  14  -8   1      303.68      340.34     35.47 o 
 -13  -7   1       66.57       41.45     27.72 o 
 -12  -7   1      181.43      151.38     33.71 o 
 -11  -7   1      149.75      248.89     35.29 o 
 -10  -7   1      217.97      248.63     33.36 o 
  -9  -7   1      263.14      177.78     29.66 o 
  -8  -7   1      487.09      424.12     37.32 o 
  -7  -7   1       20.86       12.94     20.68 o 
  -6  -7   1        6.08       26.32     20.15 o 
  -5  -7   1       94.15       94.43     22.35 o 
  -4  -7   1     5316.15     5278.77    114.33 o 
  -3  -7   1     1577.22     1458.42     49.73 o 
  -2  -7   1     1680.69     1490.89     47.17 o 
  -1  -7   1     1223.02     1072.08     27.93 o 
   0  -7   1     2211.99     2051.48     38.38 o 
   1  -7   1      231.30      273.48     14.08 o 
   2  -7   1     3632.37     3906.09     54.97 o 
   3  -7   1     1516.17     1447.66     26.27 o 
   4  -7   1     2449.10     2364.22     64.42 o 
   5  -7   1     2341.17     2271.98     63.81 o 
   6  -7   1     1056.82     1136.39     44.89 o 
   7  -7   1      102.69       89.95     18.57 o 
   8  -7   1     1294.13     1310.10     35.88 o 
   9  -7   1        9.70       20.83      9.84 o 
  10  -7   1       22.17       29.32     10.70 o 
  11  -7   1     1246.06     1139.62     59.63 o 
  12  -7   1      311.04      316.85     26.18 o 
  13  -7   1      150.87      122.95     23.59 o 
  14  -7   1       86.47      121.37     23.50 o 
  15  -7   1      960.02     1059.73     55.01 o 
 -14  -6   1       23.41       11.88     27.55 o 
 -13  -6   1       13.60       35.91     27.55 o 
 -12  -6   1      963.69      984.13     59.23 o 
 -11  -6   1      688.46      682.87     50.52 o 
 -10  -6   1        0.91        0.00     17.78 o 
  -9  -6   1      862.53      889.78     52.98 o 
  -8  -6   1     1550.55     1598.71     65.48 o 
  -7  -6   1     1128.64     1051.72     52.01 o 
  -6  -6   1       16.33       34.68     19.36 o 
  -5  -6   1      477.30      470.68     34.59 o 
  -4  -6   1      187.41      140.02     18.92 o 
  -3  -6   1     9062.01     8822.15    157.71 o 
  -2  -6   1     2436.76     2469.74     61.08 o 
  -1  -6   1     2216.58     2056.63     38.28 o 
   0  -6   1     9493.43    10152.53    119.06 o 
   1  -6   1    22463.16    23889.98    251.75 o 
   2  -6   1     5969.67     6716.61     81.28 o 
   3  -6   1     2624.24     2391.74     34.48 o 
   4  -6   1       28.77       11.71     10.91 o 
   6  -6   1     2803.80     2741.17     69.18 o 
   7  -6   1     1417.77     1400.59     48.23 o 
   8  -6   1      360.85      345.67     18.97 o 
   9  -6   1     1336.20     1305.21     66.67 o 
  10  -6   1      515.67      543.08     23.76 o 
  11  -6   1       49.35       54.10     12.11 o 
  12  -6   1      227.15      311.13     47.48 o 
  13  -6   1     2004.93     2010.86     69.18 o 
  14  -6   1      139.17      113.45     22.62 o 
  15  -6   1       67.75       69.79     19.45 o 
 -14  -5   1       62.25       24.99     25.96 o 
 -13  -5   1      325.51      361.99     42.95 o 
 -12  -5   1       46.73       60.90     24.91 o 
 -11  -5   1     1581.34     1378.59     65.48 o 
 -10  -5   1      398.69      341.83     36.17 o 
  -9  -5   1      201.72      172.06     29.57 o 
  -8  -5   1      228.29      267.11     29.31 o 
  -7  -5   1     1338.52     1324.73     55.18 o 
  -6  -5   1      614.63      572.24     34.94 o 
  -5  -5   1      766.10     1003.23     43.13 o 
  -4  -5   1        6.01       22.00     13.29 o 
  -3  -5   1     4857.33     5036.65    100.33 o 
  -2  -5   1        0.99        8.54     10.30 o 
  -1  -5   1    15554.43    16099.36    248.80 o 
   0  -5   1     3190.40     3171.48     46.14 o 
   1  -5   1     7754.46     7559.16     88.50 o 
   2  -5   1     1625.22     1742.11     27.66 o 
   3  -5   1     2877.49     2666.27     61.43 o 
   4  -5   1     1286.27     1387.31     41.72 o 
   5  -5   1     1459.03     1526.01     45.33 o 
   6  -5   1      167.14      112.30     15.58 o 
   7  -5   1      601.49      544.21     22.13 o 
   8  -5   1      619.55      584.65     24.25 o 
   9  -5   1      397.96      331.12     17.92 o 
  10  -5   1      679.37      686.98     25.44 o 
  11  -5   1     1765.55     1720.69     88.54 o 
  12  -5   1      141.37      132.57     14.69 o 
  13  -5   1      316.01      270.10     27.46 o 
  14  -5   1      851.55      911.43     46.47 o 
  15  -5   1      779.23      714.03     42.95 o 
 -14  -4   1      208.48      217.74     37.32 o 
 -13  -4   1      351.14      383.20     42.07 o 
 -12  -4   1       12.01       -2.64     19.45 o 
 -11  -4   1      147.40      124.27     28.78 o 
 -10  -4   1       54.68       48.67     24.47 o 
  -9  -4   1     1070.07      991.26     50.43 o 
  -8  -4   1      433.15      461.26     37.23 o 
  -7  -4   1     2044.26     2119.55     66.89 o 
  -6  -4   1     3491.00     3290.53     82.91 o 
  -5  -4   1      159.22      137.21     19.36 o 
  -4  -4   1      270.54      270.28     21.83 o 
  -3  -4   1     2235.47     2167.25     54.74 o 
  -2  -4   1    11458.34    12073.25    193.53 o 
  -1  -4   1     8396.16     9143.30    148.12 o 
   0  -4   1    10822.44    11716.98    128.53 o 
   1  -4   1    20512.02    22176.30    229.51 o 
   2  -4   1     7513.97     8368.55     93.10 o 
   3  -4   1       84.47       54.21     10.56 o 
   4  -4   1      856.45     1003.49     33.00 o 
   5  -4   1       57.43       54.83     11.44 o 
   6  -4   1      138.73      147.10     13.52 o 
   7  -4   1      529.04      422.37     12.08 o 
   8  -4   1     2828.70     2777.91     36.23 o 
   9  -4   1      486.24      412.10     18.75 o 
  10  -4   1        9.30       19.41      8.52 o 
  11  -4   1        1.59        3.33      8.91 o 
  12  -4   1     1972.73     1937.23     44.00 o 
  13  -4   1       10.14        8.70     15.67 o 
  14  -4   1        1.23       -4.31     12.41 o 
  15  -4   1       51.63       80.18     19.27 o 
  16  -4   1     2104.00     2310.44     78.59 o 
 -15  -3   1      924.02      914.51     61.78 o 
 -14  -3   1        0.48       -3.52     23.15 o 
 -13  -3   1      105.76       72.34     27.64 o 
 -12  -3   1     1742.82     1762.93     72.08 o 
 -11  -3   1      550.48      528.33     43.04 o 
 -10  -3   1      157.47      131.58     27.11 o 
  -9  -3   1      100.83      103.85     22.71 o 
  -8  -3   1     1095.97      975.68     47.00 o 
  -7  -3   1     4148.99     3744.31     91.09 o 
  -6  -3   1      760.28      584.56     33.27 o 
  -5  -3   1     1060.77     1006.75     38.55 o 
  -4  -3   1     1306.67     1031.66     37.49 o 
  -3  -3   1     1061.47     1034.12     34.15 o 
  -2  -3   1      686.75      792.44     28.08 o 
  -1  -3   1     3814.40     4135.07     74.63 o 
   0  -3   1    76341.12    75195.67    787.48 o 
   1  -3   1    45175.37    47345.57    476.20 o 
   2  -3   1    27041.52    28773.80    411.01 o 
   3  -3   1     3040.58     3181.92     62.31 o 
   4  -3   1     1980.40     1755.01     42.68 o 
   5  -3   1      472.24      409.21      9.91 o 
   6  -3   1      593.12      592.84     13.24 o 
   7  -3   1     2982.02     2761.59     34.71 o 
   8  -3   1     3418.07     3282.95     40.69 o 
   9  -3   1      210.37      200.42     10.80 o 
  10  -3   1     1134.18     1043.78     30.97 o 
  11  -3   1      330.95      318.73     17.98 o 
  12  -3   1     1087.39     1064.60     31.74 o 
  13  -3   1     2174.32     2200.65     48.11 o 
  14  -3   1       56.64       59.93     18.13 o 
  15  -3   1      420.55      425.79     33.97 o 
  16  -3   1      586.38      589.23     39.78 o 
 -15  -2   1       30.58       19.63     23.94 o 
 -14  -2   1     2658.34     2785.88     97.60 o 
 -13  -2   1     1009.45      929.48     54.65 o 
 -12  -2   1      116.73       92.15     25.61 o 
 -11  -2   1       19.21       22.09     21.65 o 
 -10  -2   1     2021.28     2073.70     70.94 o 
  -9  -2   1       62.51       98.75     22.62 o 
  -8  -2   1      697.33      725.03     39.52 o 
  -7  -2   1      302.71      280.05     24.91 o 
  -6  -2   1      825.24      778.36     34.76 o 
  -5  -2   1     3928.77     4562.98     93.29 o 
  -4  -2   1     3313.26     4044.42     81.85 o 
  -3  -2   1     1044.09     1024.00     33.18 o 
  -2  -2   1     8597.44     8540.34    138.35 o 
  -1  -2   1     2595.68     2513.13     48.93 o 
   0  -2   1     3635.58     3293.37     40.62 o 
   1  -2   1     3107.75     4224.24     48.70 o 
   2  -2   1     7804.26     8078.37    125.24 o 
   3  -2   1     1190.72     1394.43     33.71 o 
   4  -2   1     4770.76     4969.27     82.69 o 
   5  -2   1     3248.39     3348.24     36.14 o 
   6  -2   1      771.30      746.21     14.97 o 
   7  -2   1       95.27       69.08      6.51 o 
   8  -2   1      645.49      504.37     14.42 o 
   9  -2   1     1504.96     1368.05     25.06 o 
  10  -2   1        0.84       -6.93      6.00 o 
  11  -2   1      177.55      181.94     11.99 o 
  12  -2   1      609.59      629.64     24.19 o 
  13  -2   1     1426.76     1436.35     50.30 o 
  14  -2   1      206.22      200.75     24.47 o 
  15  -2   1        0.45      -13.11     11.79 o 
  16  -2   1      584.06      620.65     40.84 o 
 -15  -1   1        0.20       -4.05     21.47 o 
 -14  -1   1       45.47       65.70     16.70 o 
 -13  -1   1     1228.56     1209.48     39.42 o 
 -12  -1   1     3121.12     3127.77     62.28 o 
 -11  -1   1       27.58       12.22     11.59 o 
 -10  -1   1      932.28      916.62     37.54 o 
  -9  -1   1     1325.46     1273.09     33.46 o 
  -8  -1   1     4256.02     4077.57     63.19 o 
  -7  -1   1     1349.27     1393.36     64.16 o 
  -6  -1   1      318.63      296.35     14.00 o 
  -5  -1   1     4533.20     5106.59     66.19 o 
  -4  -1   1      145.21      114.83     14.57 o 
  -3  -1   1     1167.47      961.34     31.07 o 
  -2  -1   1     8462.80     9109.94    143.46 o 
  -1  -1   1    11009.06    12693.37    189.84 o 
   0  -1   1    49469.54    52113.08    544.87 o 
   1  -1   1        3.22       54.92      5.54 o 
   2  -1   1    10962.12    12499.21    182.01 o 
   3  -1   1     2769.67     2683.46     27.48 o 
   4  -1   1    10483.33    10434.65     91.47 o 
   5  -1   1     1930.94     1953.95     24.50 o 
   6  -1   1        3.56        3.30      3.93 o 
   7  -1   1       11.14       23.11      5.18 o 
   8  -1   1     4973.88     5033.39     75.57 o 
   9  -1   1     4231.94     4127.59     49.92 o 
  10  -1   1      179.80      183.30     11.20 o 
  11  -1   1      102.64       84.33     12.10 o 
  12  -1   1       40.31       56.37      9.63 o 
  13  -1   1      236.29      234.87     14.37 o 
  14  -1   1       34.62       25.35     14.26 o 
  15  -1   1       99.32      119.61     21.47 o 
 -15   0   1      795.96      851.09     35.14 o 
 -14   0   1      516.17      541.33     28.35 o 
 -13   0   1       32.78       13.98     12.32 o 
 -12   0   1       55.62       34.78     12.58 o 
 -11   0   1     4289.03     4365.66     61.92 o 
 -10   0   1      523.24      513.29     23.63 o 
  -9   0   1     1105.53     1102.26     23.78 o 
  -8   0   1      397.75      347.11     13.20 o 
  -7   0   1     6201.31     5918.90     62.66 o 
  -6   0   1     1777.57     1766.03     35.95 o 
  -5   0   1      291.12      291.16      9.78 o 
  -4   0   1       20.85       11.02      4.33 o 
  -3   0   1     1123.70      849.36     13.43 o 
  -2   0   1     5248.78     4801.78     54.66 o 
  -1   0   1     1726.47     1918.01     35.12 o 
   0   0   1     3595.56     3186.32     51.31 o 
   1   0   1    65002.44    64886.17    948.31 o 
   2   0   1      333.40      232.10      4.82 o 
   3   0   1      359.27      318.91      7.35 o 
   4   0   1     1206.93     1006.19     15.04 o 
   5   0   1     5372.04     5514.92     53.62 o 
   6   0   1     1221.23     1151.97     19.06 o 
   7   0   1     3040.73     3081.91     40.22 o 
   8   0   1      471.61      491.65     14.42 o 
   9   0   1     4101.97     3891.93     48.26 o 
  10   0   1      556.59      505.37     16.78 o 
  11   0   1     2769.48     2669.54     41.14 o 
  12   0   1       22.16       34.04      9.11 o 
  13   0   1      205.38      200.86     14.01 o 
  14   0   1     1189.05     1179.49     75.82 o 
  15   0   1       12.11       -5.81     12.59 o 
 -15   1   1      259.07      239.74     29.13 o 
 -14   1   1        5.57       11.69     12.89 o 
 -13   1   1     1390.14     1433.01     96.55 o 
 -12   1   1     4852.40     4981.56     80.84 o 
 -11   1   1     1155.23     1075.46     27.76 o 
 -10   1   1      780.30      710.06     20.26 o 
  -9   1   1     1457.99     1392.68     42.05 o 
  -8   1   1      878.25      921.07     19.89 o 
  -7   1   1      197.43      193.52      9.49 o 
  -6   1   1      489.26      557.14     13.64 o 
  -5   1   1      152.39      137.67      7.26 o 
  -4   1   1      165.11      131.77      6.18 o 
  -3   1   1       89.43       93.12      5.12 o 
  -2   1   1    39675.39    43941.00    454.64 o 
  -1   1   1      179.01      240.88      6.37 o 
   1   1   1     1906.25     2927.87     33.75 o 
   2   1   1     4620.19     4700.61     63.50 o 
   3   1   1      100.82      151.14     12.87 o 
   4   1   1      711.14      683.47     12.45 o 
   5   1   1       54.57       61.29      6.15 o 
   6   1   1     5871.67     5783.75     58.40 o 
   7   1   1      578.12      691.05     16.01 o 
   8   1   1      936.76      916.33     21.08 o 
   9   1   1      657.64      640.97     18.36 o 
  10   1   1     1108.65     1032.35     23.96 o 
  11   1   1        2.59        5.56      7.66 o 
  12   1   1      655.53      609.45     20.91 o 
  13   1   1     1755.81     1843.07     36.46 o 
  14   1   1     1794.20     1738.10     44.23 o 
  15   1   1       11.31        8.07     11.77 o 
  16   1   1      501.57      564.06     46.38 o 
 -15   2   1     1256.20     1364.42     58.61 o 
 -14   2   1      284.71      285.77     29.48 o 
 -13   2   1      610.68      643.52     27.82 o 
 -12   2   1      678.29      639.59     26.32 o 
 -11   2   1     5021.83     5231.33     64.12 o 
 -10   2   1     1168.83     1199.84     25.59 o 
  -9   2   1      875.51      858.58     29.55 o 
  -8   2   1       77.59       79.00      9.58 o 
  -7   2   1     5360.78     5163.74     55.43 o 
  -6   2   1     2474.14     2322.79     29.96 o 
  -5   2   1     1094.12      976.69     16.62 o 
  -4   2   1      272.42      293.75     14.93 o 
  -3   2   1    14809.13    15050.62    126.48 o 
  -2   2   1       32.63       28.32      3.18 o 
  -1   2   1     1252.13     1695.35     21.56 o 
   0   2   1      537.39      586.68     14.87 o 
   1   2   1    14706.32    14549.59    215.45 o 
   2   2   1     5872.20     5576.77     92.06 o 
   3   2   1     6965.27     7597.74     85.90 o 
   4   2   1      435.49      383.18     13.28 o 
   5   2   1     1424.46     1242.71     19.39 o 
   6   2   1     3790.94     3728.11     53.97 o 
   7   2   1       49.28       74.62      7.14 o 
   8   2   1     3761.01     3886.11     47.57 o 
   9   2   1     3327.06     3192.87     43.49 o 
  10   2   1      593.62      589.71     19.08 o 
  11   2   1      252.90      263.96     14.60 o 
  12   2   1       54.58       63.95     10.58 o 
  13   2   1       91.03       77.23     18.16 o 
  14   2   1      622.11      641.83     46.07 o 
  15   2   1      307.67      286.65     37.76 o 
  16   2   1      269.17      356.27     41.10 o 
 -15   3   1      238.65      237.45     29.48 o 
 -14   3   1     2991.67     2897.74     85.63 o 
 -13   3   1      457.80      460.56     32.92 o 
 -12   3   1        1.74       15.49     22.00 o 
 -11   3   1      546.16      535.00     24.69 o 
 -10   3   1    13141.91    13494.08    128.55 o 
  -9   3   1        0.40        5.40      6.27 o 
  -8   3   1     1012.59     1021.55     21.55 o 
  -7   3   1      809.18      850.43     17.59 o 
  -6   3   1     9417.64     9207.23     85.92 o 
  -5   3   1      455.20      414.19     16.86 o 
  -4   3   1      108.88      185.49      8.06 o 
  -3   3   1     1502.06     1540.25     19.52 o 
  -2   3   1      448.85      589.97     12.54 o 
  -1   3   1       28.37       47.16      4.36 o 
   0   3   1     9231.83     9441.65    143.63 o 
   1   3   1    26729.20    28288.60    410.57 o 
   2   3   1    66037.41    71016.16   1027.34 o 
   3   3   1    20322.91    20919.68    313.67 o 
   4   3   1     7088.64     7040.47    122.60 o 
   5   3   1      212.48      180.69     16.99 o 
   6   3   1    10695.88    10929.46    185.61 o 
   7   3   1     2544.69     2918.51     72.78 o 
   8   3   1      464.29      472.92     37.49 o 
   9   3   1        9.77       14.34     19.85 o 
  10   3   1     4413.78     4321.83    107.46 o 
  11   3   1        2.87      -13.47     20.24 o 
  12   3   1       55.94       41.80     22.62 o 
  13   3   1      676.13      610.44     45.77 o 
  14   3   1     4040.41     4112.89    117.23 o 
  15   3   1       86.91       82.91     29.48 o 
  16   3   1      192.16      181.83     36.17 o 
 -15   4   1       91.54      103.59     23.50 o 
 -14   4   1      704.72      661.66     41.45 o 
 -13   4   1       71.84       57.38     17.25 o 
 -12   4   1      223.57      255.41     25.70 o 
 -11   4   1       45.33       35.03     14.61 o 
 -10   4   1     5593.32     5703.54     83.17 o 
  -9   4   1      544.41      578.41     16.94 o 
  -8   4   1      534.88      505.71     15.43 o 
  -7   4   1     1827.88     1905.23     42.30 o 
  -6   4   1     1084.42     1058.92     18.79 o 
  -5   4   1      781.23      753.24     14.83 o 
  -4   4   1     1267.73     1037.10     16.66 o 
  -3   4   1      237.91      261.64     11.18 o 
  -2   4   1      816.99     1157.88     19.57 o 
  -1   4   1      103.83       67.95      5.67 o 
   1   4   1     2312.90     2808.85     54.83 o 
   2   4   1     1204.65     1183.83     32.74 o 
   3   4   1    24950.88    25199.18    377.04 o 
   4   4   1     6780.44     6753.55    121.37 o 
   5   4   1        5.76       -7.04      9.95 o 
   6   4   1     1453.61     1443.81     47.61 o 
   7   4   1     5175.68     5211.79    111.16 o 
   8   4   1      365.97      326.69     28.52 o 
   9   4   1     1168.24     1246.75     53.77 o 
  10   4   1      137.19      174.17     27.37 o 
  11   4   1      789.86      838.91     50.61 o 
  12   4   1      475.44      412.77     38.81 o 
  13   4   1       21.53       61.61     25.17 o 
  14   4   1       34.77       55.97     26.23 o 
  15   4   1      540.32      561.42     49.81 o 
 -15   5   1      385.63      385.84     35.20 o 
 -14   5   1      827.88      741.13     43.21 o 
 -13   5   1      338.64      297.03     29.31 o 
 -12   5   1      810.38      844.90     42.86 o 
 -11   5   1      361.50      369.29     29.57 o 
 -10   5   1     8842.74     9081.44    115.98 o 
  -9   5   1     2430.24     2410.26     45.26 o 
  -8   5   1     3601.23     3767.71     46.13 o 
  -7   5   1      182.34      173.90     11.57 o 
  -6   5   1     2736.86     2624.34     33.50 o 
  -5   5   1      404.32      358.75     10.56 o 
  -4   5   1      856.82      898.73     18.04 o 
  -3   5   1        4.87        9.40      5.37 o 
  -2   5   1     5460.04     6100.06     71.24 o 
  -1   5   1     3285.56     3322.73     44.10 o 
   0   5   1     2416.00     2522.46     50.52 o 
   1   5   1     1717.56     1899.88     44.01 o 
   2   5   1     2165.95     2468.16     55.18 o 
   3   5   1      920.91      970.31     33.27 o 
   4   5   1       75.73       41.45     12.32 o 
   5   5   1     1160.66     1111.04     41.54 o 
   6   5   1     9027.54     9542.25    172.06 o 
   7   5   1        3.64       14.96     13.55 o 
   8   5   1      229.34      239.39     25.61 o 
   9   5   1     6437.46     6590.56    143.72 o 
  10   5   1      598.03      570.57     43.65 o 
  11   5   1        1.92       -8.01     18.31 o 
  12   5   1        0.48        5.37     21.03 o 
  13   5   1      551.08      579.28     47.17 o 
  14   5   1       66.38       30.54     26.58 o 
  15   5   1      353.59      325.02     40.75 o 
 -15   6   1      170.11      209.46     30.01 o 
 -14   6   1      894.66      899.20     48.58 o 
 -13   6   1      350.72      377.21     33.18 o 
 -12   6   1        2.65        4.22     13.38 o 
 -11   6   1     2914.75     2765.28     79.03 o 
 -10   6   1      571.40      560.20     34.76 o 
  -9   6   1     6948.96     7345.07     98.52 o 
  -8   6   1     3860.80     3844.18     61.42 o 
  -7   6   1     4180.81     4344.69     64.91 o 
  -6   6   1       15.68       15.61      5.01 o 
  -5   6   1      784.59      694.83     16.85 o 
  -4   6   1      129.29       64.94      6.16 o 
  -3   6   1       36.01      101.40      8.76 o 
  -2   6   1     1867.73     1628.57     27.53 o 
  -1   6   1     7389.81     7556.38     89.07 o 
   0   6   1        9.94       12.67      7.22 o 
   1   6   1     1685.48     1513.25     40.48 o 
   2   6   1     2268.27     1992.11     50.43 o 
   3   6   1     9941.57    10235.86    173.73 o 
   4   6   1    12040.65    12273.20    206.47 o 
   5   6   1    14791.03    16049.81    265.09 o 
   6   6   1     1041.86     1158.74     46.56 o 
   7   6   1    10594.15    10639.47    196.61 o 
   8   6   1      779.47      876.32     47.35 o 
   9   6   1       94.12      106.58     24.99 o 
  10   6   1      811.64      776.07     47.70 o 
  11   6   1      202.49      232.70     33.88 o 
  12   6   1      290.95      246.78     33.80 o 
  13   6   1      598.50      525.95     46.65 o 
  14   6   1      735.44      730.92     56.41 o 
  15   6   1      206.47      247.66     40.84 o 
 -14   7   1        9.63       35.47     16.63 o 
 -13   7   1      775.42      746.06     44.53 o 
 -12   7   1      408.07      413.38     32.21 o 
 -11   7   1      123.98      125.41     21.39 o 
 -10   7   1      613.47      519.61     34.68 o 
  -9   7   1      347.69      401.79     24.16 o 
  -8   7   1      380.34      400.67     20.34 o 
  -7   7   1     1402.61     1406.63     34.08 o 
  -6   7   1        1.21       19.62      7.88 o 
  -5   7   1     1029.42      984.22     36.44 o 
  -4   7   1      444.41      465.26     13.70 o 
  -3   7   1     4356.69     4551.71     58.91 o 
  -2   7   1      417.34      387.87     13.92 o 
  -1   7   1      186.05      144.94     11.13 o 
   0   7   1     2260.55     2264.49     39.02 o 
   1   7   1     2392.28     2243.47     53.86 o 
   2   7   1      578.45      538.62     26.93 o 
   3   7   1     1216.47     1134.45     40.75 o 
   4   7   1     8495.24     8609.16    157.63 o 
   5   7   1     8954.25     8717.50    163.35 o 
   6   7   1     2329.24     2359.47     70.67 o 
   7   7   1       13.83       35.47     18.66 o 
   8   7   1       63.66       73.58     21.91 o 
   9   7   1     1108.24     1066.33     56.50 o 
  10   7   1      647.54      618.45     46.29 o 
  11   7   1        0.13      -25.96     17.78 o 
  12   7   1       43.52       24.47     22.88 o 
  13   7   1      541.17      674.69     51.57 o 
  14   7   1        8.80      -14.43     24.03 o 
 -14   8   1       52.79       91.27     23.23 o 
 -13   8   1      443.19      463.64     38.11 o 
 -12   8   1      152.98      131.22     23.50 o 
 -11   8   1     1201.11     1171.94     52.81 o 
 -10   8   1      977.44      942.59     45.85 o 
  -9   8   1     2551.47     2537.82     78.77 o 
  -8   8   1      503.95      522.51     24.02 o 
  -7   8   1     6293.95     6529.17    105.04 o 
  -6   8   1     1085.53     1149.15     43.65 o 
  -5   8   1      822.08      740.25     34.94 o 
  -4   8   1     3099.15     3152.26     74.54 o 
  -3   8   1      465.97      443.01     35.25 o 
  -2   8   1     5789.99     6232.92     79.73 o 
  -1   8   1     1516.98     1614.99     48.76 o 
   0   8   1      255.20      278.83     14.62 o 
   1   8   1      564.58      428.87     24.91 o 
   2   8   1     1205.61     1045.74     39.34 o 
   3   8   1      372.06      394.02     26.93 o 
   4   8   1      125.72      164.76     21.83 o 
   5   8   1      110.90      100.24     20.95 o 
   6   8   1     2831.26     2731.49     80.09 o 
   7   8   1        5.79       -0.09     16.55 o 
   8   8   1       11.87       16.99     20.42 o 
   9   8   1     1351.75     1343.83     62.93 o 
  10   8   1      996.97     1038.43     57.91 o 
  11   8   1       30.51       30.45     21.65 o 
  12   8   1       97.49       76.39     27.55 o 
  13   8   1      160.54      110.01     33.00 o 
 -13   9   1     1129.45     1088.25     56.50 o 
 -12   9   1      408.60      384.78     35.64 o 
 -11   9   1      437.07      404.94     34.94 o 
 -10   9   1     2507.26     2663.72     83.08 o 
  -9   9   1       18.29       15.95      9.73 o 
  -8   9   1     1653.29     1647.37     41.48 o 
  -7   9   1     8255.76     8508.21    133.60 o 
  -6   9   1     5431.04     5536.72    116.00 o 
  -5   9   1        4.74       -4.31     12.76 o 
  -4   9   1     1969.64     1894.51     58.70 o 
  -3   9   1      920.79      950.42     41.10 o 
  -2   9   1     2393.85     2143.91     46.82 o 
  -1   9   1     2950.29     2912.71     52.06 o 
   0   9   1     2685.81     2833.93     49.64 o 
   1   9   1      522.03      521.81     28.69 o 
   2   9   1     1316.21     1157.42     42.86 o 
   3   9   1     1633.51     1684.52     55.97 o 
   4   9   1     3547.56     3643.62     90.39 o 
   5   9   1       43.76       42.51     19.63 o 
   6   9   1     2890.60     2739.41     82.91 o 
   7   9   1      181.94      190.81     29.31 o 
   8   9   1     1447.59     1368.91     62.93 o 
   9   9   1      890.55      734.18     49.64 o 
  10   9   1      207.30      195.82     33.71 o 
  11   9   1      899.08      883.53     55.89 o 
  12   9   1       15.53       12.32     24.91 o 
  13   9   1        0.07       42.51     24.47 o 
 -13  10   1      204.55      227.95     32.21 o 
 -12  10   1      194.13      194.06     29.66 o 
 -11  10   1      401.55      412.77     37.23 o 
 -10  10   1      138.26      109.40     22.18 o 
  -9  10   1      480.90      499.40     25.08 o 
  -8  10   1       36.15       41.83     11.26 o 
  -7  10   1       15.26       59.14     18.48 o 
  -6  10   1     4524.96     4374.28    102.36 o 
  -5  10   1     3342.87     3414.36     87.75 o 
  -4  10   1       72.21       82.82     18.66 o 
  -3  10   1      120.39      136.68     21.12 o 
  -2  10   1       27.91       15.93     14.87 o 
  -1  10   1      601.47      647.80     34.50 o 
   0  10   1      153.99      150.26     13.81 o 
   1  10   1      190.38      183.06     15.61 o 
   2  10   1     3347.10     3275.65     81.85 o 
   3  10   1     1380.00     1314.52     50.52 o 
   4  10   1       12.25       20.24     18.57 o 
   5  10   1       74.75       73.58     21.91 o 
   6  10   1     5602.43     5740.29    134.74 o 
   7  10   1     1473.44     1352.01     59.85 o 
   8  10   1        0.13        0.79     17.51 o 
   9  10   1      147.72      131.14     30.54 o 
  10  10   1     1524.80     1479.89     72.17 o 
  11  10   1      279.96      251.80     39.08 o 
  12  10   1       10.68       -5.90     22.88 o 
 -12  11   1      366.04      329.60     36.96 o 
 -11  11   1      114.87       65.66     21.21 o 
 -10  11   1     1119.36     1267.00     59.49 o 
  -9  11   1      645.79      608.41     40.92 o 
  -8  11   1      235.21      210.91     18.76 o 
  -7  11   1        0.46       -6.95     14.52 o 
  -6  11   1     2013.29     2049.14     68.38 o 
  -5  11   1       20.60       10.39     15.75 o 
  -4  11   1       52.02       56.41     18.66 o 
  -3  11   1       23.87       14.96     15.49 o 
  -2  11   1     1064.02     1107.61     50.87 o 
  -1  11   1     1667.50     1679.15     62.14 o 
   0  11   1       28.13       27.02     16.55 o 
   1  11   1      195.09      167.75     16.26 o 
   2  11   1      596.55      572.73     48.14 o 
   3  11   1     1658.49     1787.14     62.93 o 
   4  11   1       80.30      125.85     23.67 o 
   5  11   1      421.39      379.94     35.38 o 
   6  11   1      157.29      123.65     25.70 o 
   7  11   1     2571.13     2606.60     88.80 o 
   8  11   1      832.90      755.39     51.75 o 
   9  11   1       84.25      100.42     27.55 o 
  10  11   1      540.18      530.79     47.97 o 
  11  11   1      743.61      774.84     57.65 o 
 -11  12   1      251.46      242.64     32.92 o 
 -10  12   1      103.39      119.34     24.47 o 
  -9  12   1     1213.87     1209.35     58.79 o 
  -8  12   1      199.99      186.29     18.79 o 
  -7  12   1       24.80       10.39     15.58 o 
  -6  12   1      837.64      758.65     44.01 o 
  -5  12   1     3892.67     4010.19    105.00 o 
  -4  12   1       19.58       33.71     17.51 o 
  -3  12   1     1004.51      876.58     45.77 o 
  -2  12   1      366.42      348.34     33.09 o 
  -1  12   1     3139.52     3202.52     93.91 o 
   0  12   1      259.34      222.84     28.78 o 
   1  12   1        4.70        2.11     15.67 o 
   2  12   1       94.38      100.36     15.95 o 
   3  12   1     1864.06     2058.12     51.63 o 
   4  12   1      242.98      249.95     30.01 o 
   5  12   1       69.80       17.07     19.27 o 
   6  12   1       44.26       52.54     22.88 o 
   7  12   1      680.65      721.42     50.34 o 
   8  12   1      257.85      245.99     36.26 o 
   9  12   1        5.00        9.68     22.00 o 
  10  12   1      123.82      133.07     31.86 o 
 -10  13   1      106.07      121.45     25.35 o 
  -9  13   1       10.92      -17.43     11.62 o 
  -8  13   1       47.39       63.69     23.37 o 
  -7  13   1      117.21      150.59     26.14 o 
  -6  13   1       50.63       54.74     19.98 o 
  -5  13   1      381.91      349.49     34.76 o 
  -4  13   1     4601.49     4524.87    117.14 o 
  -3  13   1      198.27      199.70     28.69 o 
  -2  13   1       92.95       83.96     21.39 o 
  -1  13   1      129.30      206.74     29.04 o 
   0  13   1      434.33      451.93     38.81 o 
   1  13   1      267.10      302.76     34.41 o 
   2  13   1       17.18       37.49     17.69 o 
   3  13   1      741.10      643.97     45.85 o 
   4  13   1      585.92      590.47     30.49 o 
   5  13   1      378.88      398.51     37.84 o 
   6  13   1        0.37      -16.72     18.83 o 
   7  13   1      453.74      514.24     45.06 o 
   9  13   1      359.18      276.09     39.78 o 
  -7  14   1       27.81       36.17     19.71 o 
  -6  14   1       19.34        2.55     16.90 o 
  -5  14   1      454.50      407.40     38.11 o 
  -4  14   1        9.86       37.58     18.83 o 
  -3  14   1      336.86      336.02     36.17 o 
  -2  14   1     1279.08     1280.37     62.49 o 
  -1  14   1      345.88      388.83     38.46 o 
   0  14   1       60.89       26.76     21.12 o 
   1  14   1      243.17      267.02     33.53 o 
   2  14   1      399.05      466.19     42.68 o 
   3  14   1     1319.03     1330.45     66.89 o 
   4  14   1     1482.08     1391.27     69.26 o 
   5  14   1      346.04      400.62     41.36 o 
   7  14   1       82.88       96.99     30.10 o 
  -6  15   1       46.64       54.30     22.00 o 
  -5  15   1        2.28       -0.62     16.72 o 
  -4  15   1     1558.47     1706.96     73.40 o 
  -3  15   1      347.60      317.01     37.14 o 
  -2  15   1       77.61       43.39     21.12 o 
  -1  15   1      334.03      318.42     38.02 o 
   0  15   1      555.80      669.49     49.29 o 
   1  15   1        1.49       11.53     18.66 o 
   2  15   1        5.93       -1.94     14.96 o 
   3  15   1      138.45      113.89     27.37 o 
   4  15   1      188.63      246.96     35.20 o 
   5  15   1      206.64      268.08     38.90 o 
  -2  16   1      727.08      787.69     54.65 o 
  -1  16   1       98.49      127.00     28.78 o 
   0  16   1       25.76       53.42     24.11 o 
  -2 -14   2       45.93       67.59     24.91 o 
  -1 -14   2       16.79       19.19     21.47 o 
   0 -14   2       15.41        0.70     15.23 o 
   1 -14   2       84.85      157.80     29.66 o 
   2 -14   2       49.71       34.41     21.74 o 
   3 -14   2        8.95       -2.29     17.34 o 
   4 -14   2      188.44      144.25     30.98 o 
   5 -14   2      117.25      113.97     28.34 o 
   6 -14   2       90.85       73.93     24.55 o 
  -5 -13   2      583.99      643.35     50.08 o 
  -4 -13   2       54.65       64.25     23.76 o 
  -3 -13   2      144.08      154.02     31.16 o 
  -2 -13   2      499.23      492.15     43.74 o 
  -1 -13   2     1210.63     1150.47     61.96 o 
   0 -13   2       58.96       62.58     21.91 o 
   1 -13   2      199.42      220.38     32.92 o 
   2 -13   2      105.67      100.77     25.17 o 
   3 -13   2      656.46      667.56     47.26 o 
   4 -13   2      161.06      139.85     28.43 o 
   5 -13   2        7.32       17.87     16.46 o 
   6 -13   2       74.88       58.53     22.09 o 
   7 -13   2      234.85      301.61     35.91 o 
   8 -13   2      210.44      196.88     31.16 o 
  -7 -12   2      602.59      646.00     49.20 o 
  -6 -12   2       46.12       35.39     14.98 o 
  -5 -12   2       71.76       62.35     17.15 o 
  -4 -12   2      800.56      792.44     52.63 o 
  -3 -12   2       19.47       15.14     16.37 o 
  -2 -12   2       10.94       15.05     16.90 o 
  -1 -12   2      241.20      230.50     31.86 o 
   0 -12   2     2095.62     2113.30     80.18 o 
   1 -12   2      435.97      399.30     37.93 o 
   2 -12   2     1013.69      927.19     53.42 o 
   3 -12   2       19.32        8.71     18.31 o 
   4 -12   2     2360.36     2423.89     85.37 o 
   5 -12   2      503.13      488.98     40.92 o 
   6 -12   2      130.44      111.95     25.17 o 
   7 -12   2      102.85      131.05     27.37 o 
   8 -12   2      373.05      392.79     37.40 o 
   9 -12   2        1.18       15.75     17.87 o 
  10 -12   2      440.82      515.56     29.84 o 
  -8 -11   2       70.20       67.94     27.02 o 
  -7 -11   2       65.10       62.58     25.88 o 
  -6 -11   2      408.78      410.29     28.14 o 
  -5 -11   2     1800.79     1638.73     49.53 o 
  -4 -11   2        8.86       16.39     13.34 o 
  -3 -11   2     1274.61     1324.10     52.23 o 
  -2 -11   2      210.41      237.01     29.84 o 
  -1 -11   2      167.01      146.63     26.14 o 
   0 -11   2        1.28       25.79     17.43 o 
   1 -11   2      188.30      157.80     25.88 o 
   2 -11   2      318.77      399.48     35.38 o 
   3 -11   2      309.66      310.15     32.04 o 
   4 -11   2       53.43       51.57     20.24 o 
   5 -11   2      818.06      713.85     44.27 o 
   6 -11   2       35.59       53.77     18.66 o 
   7 -11   2        0.31       28.34     17.69 o 
   8 -11   2        2.33      -16.46     15.84 o 
   9 -11   2      796.28      760.67     47.17 o 
  10 -11   2       27.16       26.76     12.08 o 
  11 -11   2      122.86      133.31     18.26 o 
 -10 -10   2       11.68       54.92     24.82 o 
  -9 -10   2      272.22      275.21     38.02 o 
  -8 -10   2     1084.33     1137.00     62.58 o 
  -7 -10   2       15.49       23.32     23.76 o 
  -6 -10   2        2.79       17.95     21.21 o 
  -5 -10   2        0.21       19.59     12.09 o 
  -4 -10   2     1751.23     1617.32     65.26 o 
  -3 -10   2       65.66       96.11     15.65 o 
  -2 -10   2       13.92        0.73     11.12 o 
  -1 -10   2       32.01        7.39     13.38 o 
   0 -10   2     2182.40     2255.61     75.78 o 
   1 -10   2       20.14       25.35     18.22 o 
   2 -10   2      970.11      905.54     47.97 o 
   3 -10   2      446.56      488.72     37.32 o 
   4 -10   2     1270.53     1392.41     58.70 o 
   5 -10   2      818.81      713.68     42.42 o 
   6 -10   2      177.99      146.98     24.20 o 
   7 -10   2      506.16      526.74     38.46 o 
   8 -10   2      765.77      884.15     48.58 o 
   9 -10   2      265.15      247.75     30.54 o 
  10 -10   2       28.55       25.22     18.31 o 
  11 -10   2       31.01       38.32     30.50 o 
  12 -10   2      805.27      894.70     55.67 o 
 -11  -9   2      320.86      311.29     40.40 o 
 -10  -9   2        4.30        2.73     22.44 o 
  -9  -9   2        7.97        7.83     22.88 o 
  -8  -9   2      255.70      310.76     37.40 o 
  -7  -9   2     2148.27     2059.79     77.10 o 
  -6  -9   2        5.68       -8.98     19.10 o 
  -5  -9   2       24.87       -0.62     20.59 o 
  -4  -9   2      324.74      338.76     27.81 o 
  -3  -9   2     3315.79     3428.16     73.31 o 
  -2  -9   2       97.97      105.02     15.47 o 
  -1  -9   2      246.74      209.10     24.60 o 
   0  -9   2        0.54       -0.71     10.16 o 
   1  -9   2    10570.54    10698.61    199.26 o 
   2  -9   2      316.43      278.20     27.28 o 
   3  -9   2     3457.93     3553.15     92.15 o 
   4  -9   2       99.29       89.68     20.95 o 
   5  -9   2      517.72      471.56     35.20 o 
   6  -9   2      397.32      381.35     32.65 o 
   7  -9   2      231.65      261.21     28.69 o 
   8  -9   2       12.94       -7.22     13.82 o 
   9  -9   2     1995.58     2073.52     71.64 o 
  10  -9   2       49.82       70.52     15.80 o 
  11  -9   2        1.30       -0.45     13.38 o 
  12  -9   2      147.35      155.02     29.40 o 
  13  -9   2     2918.12     3177.87     98.66 o 
 -11  -8   2      467.73      508.00     47.53 o 
 -10  -8   2      277.91      221.79     35.29 o 
  -9  -8   2        2.70       -6.51     19.80 o 
  -8  -8   2      212.23      133.07     29.22 o 
  -7  -8   2     1276.00     1112.89     56.68 o 
  -6  -8   2      461.49      466.98     38.28 o 
  -5  -8   2        2.25       15.58     20.77 o 
  -4  -8   2       43.49       17.51     19.27 o 
  -3  -8   2     2008.44     2028.06     46.61 o 
  -2  -8   2     1391.20     1379.91     36.94 o 
  -1  -8   2      784.00      840.44     27.96 o 
   0  -8   2      307.49      275.93     16.82 o 
   1  -8   2      290.87      360.63     18.98 o 
   2  -8   2     1259.23     1226.25     48.32 o 
   3  -8   2      472.79      495.67     33.09 o 
   4  -8   2      431.59      419.81     32.39 o 
   5  -8   2      342.34      266.05     26.58 o 
   6  -8   2      383.58      388.21     30.89 o 
   7  -8   2      657.55      678.65     40.57 o 
   8  -8   2      113.80       84.14     21.30 o 
   9  -8   2       95.85       81.00     25.96 o 
  10  -8   2     1283.98     1295.58     39.05 o 
  11  -8   2       92.68      111.43     34.72 o 
  12  -8   2        2.66       -8.03      9.32 o 
  13  -8   2        8.42        3.79     10.50 o 
  14  -8   2     2129.01     2224.11     79.74 o 
 -12  -7   2        1.11        7.04     23.41 o 
 -11  -7   2      794.81      916.71     57.03 o 
 -10  -7   2      133.42      151.47     31.77 o 
  -9  -7   2      583.88      572.33     46.12 o 
  -8  -7   2      674.69      702.23     47.53 o 
  -7  -7   2      238.23      300.82     33.53 o 
  -6  -7   2        5.67       12.59     20.77 o 
  -5  -7   2      835.85      796.84     45.33 o 
  -4  -7   2      636.44      626.90     39.43 o 
  -3  -7   2     3767.64     3434.60     84.75 o 
  -2  -7   2     2547.66     2485.71     61.48 o 
  -1  -7   2       24.77       24.93      9.24 o 
   0  -7   2     2171.19     2070.74     40.07 o 
   1  -7   2     9868.45     9383.97    113.98 o 
   2  -7   2     1874.29     2040.10     36.60 o 
   3  -7   2      299.20      277.76     23.67 o 
   4  -7   2        6.99       11.79     13.20 o 
   5  -7   2     3341.76     3225.75     81.59 o 
   6  -7   2      637.80      616.60     34.76 o 
   7  -7   2      363.60      330.04     28.34 o 
   8  -7   2      797.74      828.18     41.98 o 
   9  -7   2     1530.95     1509.87     63.54 o 
  10  -7   2      662.46      647.22     32.34 o 
  11  -7   2       19.22       33.74     11.30 o 
  12  -7   2      561.40      588.18     27.66 o 
  13  -7   2      557.66      556.09     27.42 o 
  14  -7   2       11.98        2.38     13.91 o 
  15  -7   2      277.54      343.06     34.85 o 
 -13  -6   2        0.20       -9.51     21.83 o 
 -12  -6   2        1.62      -18.83     19.01 o 
 -11  -6   2      941.43      863.20     54.48 o 
 -10  -6   2      798.90      767.45     51.57 o 
  -9  -6   2      212.30      144.25     27.64 o 
  -8  -6   2      519.49      516.88     40.66 o 
  -7  -6   2       20.41       14.26     20.77 o 
  -6  -6   2     1474.50     1388.80     56.24 o 
  -5  -6   2      148.77      114.15     22.79 o 
  -4  -6   2      544.76      472.35     33.97 o 
  -3  -6   2      849.96      702.06     35.91 o 
  -2  -6   2     4374.73     4127.78     72.17 o 
  -1  -6   2        8.92        6.47      7.57 o 
   0  -6   2     3650.78     3525.85     53.85 o 
   1  -6   2     4650.53     4647.95     63.82 o 
   2  -6   2    13825.02    14313.79    158.15 o 
   3  -6   2     1174.52     1140.29     50.21 o 
   4  -6   2      952.91      862.41     37.67 o 
   5  -6   2        6.23       -4.58     11.44 o 
   6  -6   2     2037.19     1958.05     58.88 o 
   7  -6   2      585.46      504.39     32.21 o 
   8  -6   2     1268.75     1282.40     49.81 o 
   9  -6   2      118.16      132.55     14.37 o 
  10  -6   2      172.56      171.73     16.23 o 
  11  -6   2      141.24      159.38     16.09 o 
  12  -6   2      650.26      604.28     26.72 o 
  13  -6   2      719.53      801.69     31.12 o 
  14  -6   2     1332.79     1408.34     58.53 o 
  15  -6   2      194.54      173.38     26.32 o 
 -13  -5   2        5.25       -8.36     22.53 o 
 -12  -5   2       19.46       20.59     23.06 o 
 -11  -5   2       40.86       23.32     21.56 o 
 -10  -5   2      669.45      690.26     48.67 o 
  -9  -5   2      477.54      447.88     38.11 o 
  -8  -5   2       14.35       58.61     23.59 o 
  -7  -5   2      479.27      508.44     37.14 o 
  -6  -5   2     1306.12     1121.95     50.69 o 
  -5  -5   2        7.37        0.09     13.82 o 
  -4  -5   2       69.50       79.39     16.72 o 
  -3  -5   2       38.90       75.60     16.28 o 
  -2  -5   2     4064.42     3929.75     83.26 o 
  -1  -5   2     1105.53     1086.49     26.38 o 
   0  -5   2     5885.80     6034.27     76.96 o 
   1  -5   2     3634.35     3608.18     50.80 o 
   2  -5   2       71.96       72.96      7.38 o 
   3  -5   2    10309.51    11162.78    166.43 o 
   4  -5   2    18310.71    19379.94    298.44 o 
   5  -5   2      329.18      499.37     28.43 o 
   6  -5   2      516.57      535.54     29.57 o 
   7  -5   2     1129.01     1023.91     41.19 o 
   8  -5   2      244.79      219.29     15.11 o 
   9  -5   2      978.39     1062.94     53.77 o 
  10  -5   2      425.97      389.84     20.17 o 
  11  -5   2      787.17      757.80     40.57 o 
  12  -5   2      263.84      244.53     18.14 o 
  13  -5   2      330.73      317.62     20.39 o 
  14  -5   2        8.37        5.63     12.85 o 
  15  -5   2      534.53      603.84     39.16 o 
 -14  -4   2      706.65      860.65     61.34 o 
 -13  -4   2      490.62      450.70     44.18 o 
 -12  -4   2      327.05      273.36     37.14 o 
 -11  -4   2        2.88      -18.48     17.69 o 
 -10  -4   2      730.17      739.11     49.46 o 
  -9  -4   2      265.27      289.82     33.88 o 
  -8  -4   2      253.92      251.53     30.54 o 
  -7  -4   2     1986.82     1922.32     64.78 o 
  -6  -4   2      183.28      117.41     21.21 o 
  -5  -4   2      545.92      557.63     32.21 o 
  -4  -4   2      850.73      773.43     36.17 o 
  -3  -4   2     2556.30     2805.68     67.77 o 
  -2  -4   2     2228.67     2132.84     53.95 o 
  -1  -4   2     4921.55     5361.27     69.54 o 
   0  -4   2    13385.44    13573.94    148.91 o 
   1  -4   2    12679.22    14068.32    152.31 o 
   2  -4   2     6706.29     7403.21     84.95 o 
   3  -4   2       30.95       36.96     10.30 o 
   4  -4   2     6385.78     6432.76    116.00 o 
   6  -4   2       32.79       71.99     13.91 o 
   7  -4   2      567.46      502.11     19.03 o 
   8  -4   2     1864.89     1865.99     90.21 o 
   9  -4   2     2246.10     2161.64     66.93 o 
  10  -4   2      673.79      656.45     87.61 o 
  11  -4   2      709.37      702.21     30.14 o 
  12  -4   2       72.56       73.63     12.26 o 
  13  -4   2     1261.13     1358.70     52.98 o 
  14  -4   2       33.05       31.78     11.33 o 
  15  -4   2        4.96        0.97     13.99 o 
 -14  -3   2      601.38      578.58     50.43 o 
 -13  -3   2       84.91      104.73     30.54 o 
 -12  -3   2       27.18       17.34     23.32 o 
 -11  -3   2      694.79      652.77     45.59 o 
 -10  -3   2     2895.33     2696.90     87.31 o 
  -9  -3   2     4198.99     4189.90    108.16 o 
  -8  -3   2      171.88      162.38     24.29 o 
  -7  -3   2     5473.93     5566.91    121.89 o 
  -6  -3   2        6.08       16.19     15.40 o 
  -5  -3   2      734.03      741.75     34.68 o 
  -4  -3   2     4667.51     4489.31     93.91 o 
  -3  -3   2     3320.78     3234.02     71.46 o 
  -2  -3   2     7328.31     7320.34    126.38 o 
  -1  -3   2     5761.33     6185.77     75.36 o 
   0  -3   2     2702.61     2287.97     34.47 o 
   1  -3   2     5351.86     5506.56     65.46 o 
   2  -3   2     8432.32     8563.85    182.40 o 
   4  -3   2       18.98       21.47      9.51 o 
   6  -3   2      188.50      135.56      8.58 o 
   7  -3   2     9391.03     9552.64     89.90 o 
   8  -3   2      706.44      639.36     15.64 o 
   9  -3   2     2856.93     2649.08     48.45 o 
  10  -3   2       77.21      113.00     11.97 o 
  11  -3   2      825.48      807.95     26.80 o 
  12  -3   2       47.11       38.77     10.70 o 
  13  -3   2      156.54      155.50     15.06 o 
  14  -3   2      752.66      711.21     57.38 o 
  15  -3   2     1183.49     1215.77     52.81 o 
 -15  -2   2       75.29       95.76     30.89 o 
 -14  -2   2      130.68      127.70     31.16 o 
 -13  -2   2     1938.00     1874.18     78.68 o 
 -12  -2   2     1073.07     1170.01     61.08 o 
 -11  -2   2      229.89      255.76     31.60 o 
 -10  -2   2        2.08       -9.15     20.15 o 
  -9  -2   2     7087.37     7308.46    153.75 o 
  -8  -2   2      897.84      877.55     45.15 o 
  -7  -2   2      114.32      105.35     20.07 o 
  -6  -2   2     1816.98     1790.92     55.36 o 
  -5  -2   2      551.76      425.62     27.55 o 
  -4  -2   2     1360.37     1548.19     46.03 o 
  -3  -2   2      607.01      553.14     25.70 o 
  -2  -2   2      959.50     1107.43     33.88 o 
  -1  -2   2      713.94      619.12     36.13 o 
   0  -2   2     1039.33     1229.90     32.04 o 
   1  -2   2     7128.28     8597.62    115.38 o 
   2  -2   2    10227.01    10614.83    162.99 o 
   3  -2   2     2240.75     2472.82     51.49 o 
   4  -2   2      122.48       99.13      8.40 o 
   5  -2   2     7191.54     7518.70    129.16 o 
   6  -2   2     9335.00    10196.63     92.89 o 
   7  -2   2        0.08        9.60      4.72 o 
   8  -2   2      100.17      118.81      8.11 o 
   9  -2   2     2140.62     2070.60     31.36 o 
  10  -2   2       17.48       20.33      7.25 o 
  11  -2   2      255.93      216.31     12.51 o 
  12  -2   2      230.99      234.20     31.73 o 
  13  -2   2     2348.05     2157.53     57.43 o 
  14  -2   2      300.30      314.80     20.29 o 
  15  -2   2      198.94      191.07     24.29 o 
 -15  -1   2     2210.09     2249.72     89.51 o 
 -14  -1   2      109.27       79.21     26.49 o 
 -13  -1   2      238.51      254.26     34.41 o 
 -12  -1   2     2118.72     2105.04     51.70 o 
 -11  -1   2     1430.09     1373.44     40.08 o 
 -10  -1   2      284.11      228.61     18.85 o 
  -9  -1   2      194.73      174.51     20.59 o 
  -8  -1   2        8.01       12.52      9.21 o 
  -7  -1   2     3291.51     3020.30     51.58 o 
  -6  -1   2        3.34       21.82      8.40 o 
  -5  -1   2      946.64      914.64     23.56 o 
  -4  -1   2       77.34       60.11     12.23 o 
  -3  -1   2    10085.42     9888.74    161.94 o 
  -2  -1   2      177.11      179.10     15.23 o 
  -1  -1   2      259.77      370.52     11.58 o 
   0  -1   2    16951.29    18667.29    191.51 o 
   1  -1   2    10609.74    10295.85    108.97 o 
   2  -1   2     1892.10     1484.88     21.23 o 
   3  -1   2     8158.29     8723.25     94.56 o 
   4  -1   2     1272.52     1530.59     38.68 o 
   5  -1   2     1277.90     1195.44     17.69 o 
   6  -1   2     3509.29     3657.84     40.10 o 
   7  -1   2      358.63      449.04     12.77 o 
   8  -1   2     1728.69     1977.87     29.05 o 
   9  -1   2     1937.42     1911.38     30.10 o 
  10  -1   2      963.72      890.15     59.95 o 
  11  -1   2        8.11        7.90      7.04 o 
  12  -1   2       84.11       92.52     10.34 o 
  13  -1   2       94.57       74.60     12.15 o 
  14  -1   2     3476.18     3567.07     65.11 o 
 -15   0   2       69.34       78.11     16.47 o 
 -14   0   2      594.07      543.86     29.23 o 
 -13   0   2     1026.45     1043.53     36.83 o 
 -12   0   2        8.74       17.19     10.67 o 
 -11   0   2        1.64        4.42     11.02 o 
 -10   0   2     8613.86     8821.97    118.63 o 
  -9   0   2     5766.10     6005.52     87.42 o 
  -8   0   2     1096.93     1170.09     30.97 o 
  -7   0   2       24.01       27.52      8.61 o 
  -6   0   2      210.19      118.40     10.89 o 
  -5   0   2       36.93       49.18      7.91 o 
  -4   0   2      300.55      236.01     21.25 o 
  -3   0   2      152.14       92.67      7.90 o 
  -2   0   2      227.56      318.31     11.48 o 
  -1   0   2     4705.57     4862.55     54.89 o 
   0   0   2       35.95       17.82      3.17 o 
   1   0   2       46.04      110.46      4.87 o 
   2   0   2    20803.90    24288.38    455.36 o 
   3   0   2    11917.09    13661.81    161.94 o 
   4   0   2     2153.40     1966.38     23.06 o 
   5   0   2       25.71        9.55      4.78 o 
   6   0   2    10555.92    10579.02     95.39 o 
   7   0   2    10569.79    12105.48    109.60 o 
   8   0   2     3121.43     3216.80     39.99 o 
   9   0   2      308.23      302.63     12.57 o 
  10   0   2      923.16      840.84     20.80 o 
  11   0   2      663.97      684.60     20.09 o 
  12   0   2      271.23      236.15     13.67 o 
  13   0   2      135.18      130.84     12.00 o 
  14   0   2     1321.30     1304.73     56.69 o 
  15   0   2     1059.11     1187.17     54.04 o 
 -15   1   2      649.71      653.47     31.78 o 
 -14   1   2      197.84      229.48     21.06 o 
 -13   1   2       21.26       19.37     15.14 o 
 -12   1   2     1366.29     1268.67     51.13 o 
 -11   1   2      917.68      894.30     31.56 o 
 -10   1   2      411.94      407.26     16.38 o 
  -9   1   2      296.50      269.80     14.01 o 
  -8   1   2      565.91      574.71     22.24 o 
  -7   1   2     2256.14     2227.74     31.64 o 
  -6   1   2        0.96       -1.03      4.30 o 
  -5   1   2      496.56      392.63     18.35 o 
  -4   1   2     1970.20     1924.93     31.80 o 
  -3   1   2      233.71      260.16      7.26 o 
  -2   1   2     6209.07     5884.08     67.08 o 
  -1   1   2     6561.97     7953.70     84.84 o 
   0   1   2     1348.64     1454.48     19.58 o 
   1   1   2       77.70       60.80      3.65 o 
   2   1   2     7591.73     8569.38     92.13 o 
   3   1   2    56268.81    57031.00    472.85 o 
   4   1   2     3112.97     3313.39     40.78 o 
   5   1   2      178.32      294.17     18.04 o 
   6   1   2     7113.11     6993.13     67.26 o 
   7   1   2    13997.18    15499.34    137.23 o 
   8   1   2       40.72       33.27      5.99 o 
   9   1   2       14.31        5.13      5.50 o 
  10   1   2     2098.89     2060.41     39.14 o 
  11   1   2       76.83       84.07     10.03 o 
  12   1   2      600.80      593.49     35.96 o 
  13   1   2        1.16      -10.99      7.33 o 
  14   1   2      403.94      404.78     21.88 o 
  15   1   2      217.67      201.85     20.30 o 
 -15   2   2       12.39       18.39     16.72 o 
 -14   2   2     2817.63     2876.86     62.59 o 
 -13   2   2      421.32      385.84     25.70 o 
 -12   2   2     1270.23     1278.50     37.94 o 
 -11   2   2      315.80      269.19     19.32 o 
 -10   2   2     7189.17     7361.75    101.67 o 
  -9   2   2      483.54      489.63     16.26 o 
  -8   2   2      637.45      625.67     21.51 o 
  -7   2   2       46.74       42.68      6.04 o 
  -6   2   2     8721.74     8590.38     83.32 o 
  -5   2   2       55.35       29.51      4.34 o 
  -4   2   2      183.29      150.39      6.64 o 
  -3   2   2     2080.59     2455.69     56.90 o 
  -2   2   2    24937.60    26565.10    266.75 o 
  -1   2   2      290.36      132.59      6.55 o 
   0   2   2     2322.65     2236.01     27.88 o 
   1   2   2      848.77      663.66     12.48 o 
   2   2   2     2315.93     2927.74     37.44 o 
   3   2   2      131.57       99.94      7.02 o 
   4   2   2       44.19       23.56      5.58 o 
   5   2   2     1127.69     1156.44     17.80 o 
   6   2   2    15650.66    17615.25    152.30 o 
   7   2   2     9038.35    10220.99    105.40 o 
   8   2   2      402.81      404.73     13.17 o 
   9   2   2     3229.26     3277.61     43.31 o 
  10   2   2        7.86       23.61      7.46 o 
  11   2   2      426.93      363.55     15.85 o 
  12   2   2        2.08       -4.07      7.11 o 
  13   2   2     1120.70     1137.92     57.30 o 
  14   2   2     1010.82     1090.94     38.38 o 
  15   2   2     1632.87     1636.57     78.29 o 
  16   2   2        6.49      -16.81     21.83 o 
 -15   3   2        6.39       33.27     17.07 o 
 -14   3   2      155.03      128.05     23.76 o 
 -13   3   2      404.87      404.94     32.65 o 
 -12   3   2      376.52      436.86     22.90 o 
 -11   3   2      818.25      782.16     28.13 o 
 -10   3   2      376.36      351.42     27.64 o 
  -9   3   2    12757.00    13283.31    125.53 o 
  -8   3   2        0.39        0.02      5.18 o 
  -7   3   2       26.49       22.15      5.42 o 
  -6   3   2      538.51      604.35     14.05 o 
  -5   3   2     4158.48     4150.12     44.01 o 
  -4   3   2      621.55      515.37     11.06 o 
  -3   3   2     1903.93     2087.80     37.57 o 
  -2   3   2     3028.32     3435.35     34.36 o 
  -1   3   2      526.98      614.38     10.58 o 
   0   3   2      385.54      540.65     17.95 o 
   1   3   2    11088.45    11764.42    179.98 o 
   2   3   2    11822.72    11012.63    171.09 o 
   3   3   2     3535.25     3327.07     45.20 o 
   4   3   2       19.73       50.18      6.72 o 
   5   3   2      750.17      763.20     20.20 o 
   6   3   2     3832.66     4292.74     61.33 o 
   7   3   2    20608.37    21746.90    236.60 o 
   8   3   2       48.97       68.49     10.19 o 
   9   3   2       26.39       33.55     14.83 o 
  10   3   2        4.08       11.35      9.87 o 
  11   3   2      396.61      345.58     23.19 o 
  12   3   2        2.75       13.01     10.81 o 
  13   3   2       10.05       26.10     11.86 o 
  14   3   2      147.36      133.89     18.74 o 
  15   3   2      692.42      561.77     46.47 o 
  16   3   2      693.84      699.77     53.33 o 
 -15   4   2       11.70        7.13     16.72 o 
 -14   4   2      356.88      370.17     33.18 o 
 -13   4   2     1929.55     1861.42     66.54 o 
 -12   4   2       51.51       45.94     16.72 o 
 -11   4   2      779.23      724.08     27.13 o 
 -10   4   2     5905.58     5792.62     84.07 o 
  -9   4   2     1521.87     1535.26     27.71 o 
  -8   4   2     1692.84     1699.27     27.74 o 
  -7   4   2     1844.76     1791.46     27.19 o 
  -6   4   2     9201.94     9794.55     91.60 o 
  -5   4   2      397.51      353.53     13.28 o 
  -4   4   2     7797.26     7376.45     69.28 o 
  -3   4   2     3337.75     3633.49     38.13 o 
  -2   4   2        4.63       -3.60      3.92 o 
  -1   4   2     3354.72     3248.88     41.59 o 
   0   4   2      132.22      148.91     11.27 o 
   1   4   2      160.65      169.77     13.47 o 
   2   4   2     7368.69     7375.96    123.21 o 
   3   4   2     4627.09     4309.25     82.29 o 
   4   4   2     3598.82     3514.78     74.02 o 
   5   4   2     2688.13     2648.05     63.02 o 
   6   4   2        3.17       10.21     11.44 o 
   7   4   2      672.05      544.17     29.84 o 
   8   4   2     1967.51     1738.98     38.90 o 
   9   4   2     2220.84     2081.47     45.40 o 
  10   4   2       11.78       19.27     19.19 o 
  11   4   2       94.51      116.53     24.64 o 
  12   4   2      677.66      606.92     42.42 o 
  13   4   2      364.40      385.84     38.28 o 
  14   4   2      304.03      287.44     36.35 o 
  15   4   2      195.42      221.87     35.82 o 
  16   4   2       40.53       58.53     29.13 o 
 -15   5   2       38.46        1.23     15.31 o 
 -14   5   2      267.55      243.00     29.66 o 
 -13   5   2     1769.84     1786.78     65.66 o 
 -12   5   2      382.54      360.49     30.72 o 
 -11   5   2     7483.86     7566.68    150.85 o 
 -10   5   2      540.23      519.44     31.86 o 
  -9   5   2    11104.34    11397.79    141.90 o 
  -8   5   2     1282.87     1270.53     23.82 o 
  -7   5   2       70.48       64.13      6.86 o 
  -6   5   2     1249.38     1288.40     21.68 o 
  -5   5   2     6771.56     6890.45     92.40 o 
  -4   5   2      662.48      781.88     15.04 o 
  -3   5   2     3025.11     3001.34     34.93 o 
  -2   5   2     6600.64     6979.24     80.25 o 
  -1   5   2      203.43      149.68     19.98 o 
   0   5   2     2958.08     3104.56     60.11 o 
   1   5   2     1639.84     1598.44     38.99 o 
   2   5   2     1550.08     1286.18     36.35 o 
   3   5   2     1132.55     1215.86     37.58 o 
   4   5   2      132.65      116.61     15.14 o 
   5   5   2       12.60        6.34     10.91 o 
   6   5   2     8326.87     8802.70    159.91 o 
   7   5   2     7358.97     7882.73    150.76 o 
   8   5   2        3.90       -4.66     14.17 o 
   9   5   2     1039.94     1095.99     49.64 o 
  10   5   2     3929.98     3880.90    104.38 o 
  11   5   2      402.36      434.95     38.46 o 
  12   5   2      479.85      534.57     43.57 o 
  13   5   2       31.60       28.16     23.59 o 
  14   5   2     1364.04     1376.83     68.74 o 
  15   5   2      185.65      171.88     35.12 o 
 -15   6   2      212.11      239.48     31.16 o 
 -14   6   2       11.11      -16.77     11.18 o 
 -13   6   2      406.96      392.00     34.15 o 
 -12   6   2     1615.70     1714.97     63.46 o 
 -11   6   2       54.69       54.13     17.16 o 
 -10   6   2     2651.57     2818.35     79.21 o 
  -9   6   2      413.70      409.51     29.92 o 
  -8   6   2     7589.99     7816.82     99.78 o 
  -7   6   2     1372.71     1335.77     23.72 o 
  -6   6   2      762.84      779.76     17.09 o 
  -5   6   2       12.78       12.54      4.60 o 
  -4   6   2      960.77      748.26     15.50 o 
  -3   6   2      126.09       77.78      8.27 o 
  -2   6   2     2522.80     2772.92     77.76 o 
  -1   6   2     1927.15     1866.39     31.11 o 
   0   6   2     3919.33     3497.61     67.94 o 
   1   6   2     3676.59     3808.03     75.07 o 
   2   6   2      260.49      283.92     19.01 o 
   3   6   2        1.82        9.86      9.42 o 
   4   6   2     6690.06     6683.41    125.50 o 
   5   6   2      109.59      102.97     16.19 o 
   6   6   2     1409.33     1402.53     49.46 o 
   7   6   2     2336.91     2253.50     67.77 o 
   8   6   2     4609.50     4535.08    107.55 o 
   9   6   2      421.81      443.66     36.26 o 
  10   6   2       46.32       51.93     23.59 o 
  11   6   2      167.20      122.16     27.55 o 
  12   6   2      139.51      104.82     28.16 o 
  13   6   2       64.27       52.81     24.73 o 
  14   6   2      114.62       96.11     29.04 o 
  15   6   2       34.16       31.42     25.52 o 
 -14   7   2       13.59       14.79     16.37 o 
 -13   7   2       54.84       64.78     18.66 o 
 -12   7   2      193.43      216.86     27.46 o 
 -11   7   2      620.41      577.79     37.23 o 
 -10   7   2       18.27       14.43     14.79 o 
  -9   7   2      915.32      950.95     44.18 o 
  -8   7   2     1089.04     1067.12     29.77 o 
  -7   7   2       48.46       47.30     10.04 o 
  -6   7   2     3804.75     3961.32     46.99 o 
  -5   7   2       65.71       77.93      6.82 o 
  -4   7   2      802.94      833.90     19.87 o 
  -3   7   2      850.36      798.63     19.46 o 
  -2   7   2       52.54       49.80      6.78 o 
  -1   7   2      992.21     1012.64     22.76 o 
   0   7   2      160.91      166.34     14.26 o 
   1   7   2      110.12      118.02     13.29 o 
   2   7   2    11229.16    12022.90    198.73 o 
   3   7   2        0.17       -1.23     10.21 o 
   4   7   2      230.88      190.45     20.07 o 
   5   7   2       35.29       32.56     14.17 o 
   6   7   2    10054.23     9841.30    181.92 o 
   7   7   2      660.66      651.63     38.99 o 
   8   7   2      208.39      257.52     27.90 o 
   9   7   2     1349.92     1341.72     58.53 o 
  10   7   2      555.90      595.83     45.06 o 
  11   7   2      346.02      284.80     34.41 o 
  12   7   2       59.67       86.25     27.20 o 
  13   7   2       76.47       46.38     25.35 o 
  14   7   2      199.64      238.77     38.99 o 
 -14   8   2      241.86      347.73     35.91 o 
 -13   8   2      374.57      370.17     35.47 o 
 -12   8   2     1742.47     1843.37     69.18 o 
 -11   8   2      723.28      689.38     41.89 o 
 -10   8   2     5114.55     5391.95    123.83 o 
  -9   8   2      307.32      302.49     28.43 o 
  -8   8   2     9046.57     9195.19    168.58 o 
  -7   8   2     4479.95     4615.85     71.06 o 
  -6   8   2     1622.09     1623.89     36.77 o 
  -5   8   2      577.16      563.35     28.78 o 
  -4   8   2     1016.64      986.76     22.62 o 
  -3   8   2     1387.48     1440.76     30.50 o 
  -2   8   2     2073.76     2008.82     35.11 o 
  -1   8   2     3113.15     2721.74     44.54 o 
   0   8   2      881.61      725.20     28.34 o 
   1   8   2       18.49       26.67     11.00 o 
   2   8   2     1019.41     1096.34     39.16 o 
   3   8   2      968.19      837.07     36.00 o 
   4   8   2     1036.16     1041.69     42.68 o 
   5   8   2     1762.71     1695.78     56.94 o 
   6   8   2     1029.35     1138.50     49.64 o 
   7   8   2     4998.52     4955.59    117.76 o 
   8   8   2      579.24      496.64     40.04 o 
   9   8   2       25.86        7.66     21.03 o 
  10   8   2      702.25      743.16     49.02 o 
  11   8   2     1300.64     1326.75     66.18 o 
  12   8   2      135.71      156.92     31.33 o 
  13   8   2      100.32      137.47     34.32 o 
  14   8   2        0.10       11.35     25.35 o 
 -13   9   2      561.72      540.21     41.45 o 
 -12   9   2      660.99      752.75     46.56 o 
 -11   9   2      645.45      660.87     42.07 o 
 -10   9   2       16.52       27.11     14.87 o 
  -9   9   2     2488.64     2667.15     81.32 o 
  -8   9   2      658.81      666.70     26.61 o 
  -7   9   2     5088.76     5178.24     88.45 o 
  -6   9   2     4819.44     4792.13     76.57 o 
  -5   9   2     2595.68     2518.50     67.24 o 
  -4   9   2     2433.11     2417.82     64.86 o 
  -3   9   2     2795.41     2730.78     70.23 o 
  -2   9   2      481.83      433.08     17.16 o 
  -1   9   2      745.09      718.94     22.18 o 
   0   9   2      259.02      257.78     25.39 o 
   1   9   2      261.66      262.45     21.21 o 
   2   9   2      385.21      310.68     24.03 o 
   3   9   2      567.46      550.77     32.65 o 
   4   9   2       59.98       72.61     18.04 o 
   5   9   2     1190.02     1081.47     48.41 o 
   6   9   2       22.42       32.39     19.45 o 
   7   9   2     2884.46     2829.35     84.49 o 
   8   9   2       74.67       77.71     24.55 o 
   9   9   2      104.16       49.73     22.88 o 
  10   9   2       52.80       58.00     22.44 o 
  11   9   2       15.58       57.73     25.26 o 
  12   9   2      240.29      336.20     39.96 o 
  13   9   2        1.68       -8.89     23.50 o 
 -13  10   2      131.81      142.75     26.76 o 
 -12  10   2       34.26       25.79     17.69 o 
 -11  10   2       67.10       75.86     21.83 o 
 -10  10   2       68.69      100.42     22.79 o 
  -9  10   2      490.50      435.30     33.53 o 
  -8  10   2      175.10      200.59     17.23 o 
  -7  10   2      140.28      119.65     14.94 o 
  -6  10   2      184.50      204.45     23.41 o 
  -5  10   2     4391.77     4525.75    102.00 o 
  -4  10   2      534.81      487.40     31.86 o 
  -3  10   2      886.15      930.80     41.98 o 
  -2  10   2       54.29       72.52     17.51 o 
  -1  10   2      318.30      263.53     16.25 o 
   0  10   2      849.87      814.33     52.06 o 
   1  10   2       12.70       17.07     12.67 o 
   2  10   2      106.69       72.52     16.90 o 
   3  10   2     2448.37     2376.28     69.62 o 
   4  10   2       20.66       15.40     16.37 o 
   5  10   2     2433.31     2440.88     76.22 o 
   6  10   2       60.58       67.94     22.27 o 
   7  10   2     2755.64     2696.28     85.90 o 
   8  10   2      682.46      618.27     43.30 o 
   9  10   2       96.24       65.92     24.38 o 
  10  10   2      177.76      169.51     32.39 o 
  11  10   2     1550.87     1698.51     77.18 o 
  12  10   2        2.45        0.70     21.56 o 
  13  10   2        0.15      -10.56     21.56 o 
 -12  11   2      373.71      417.70     38.81 o 
 -11  11   2      414.57      463.99     40.22 o 
 -10  11   2        9.36       36.52     16.11 o 
  -9  11   2     1563.42     1425.85     61.17 o 
  -8  11   2      415.93      364.19     32.30 o 
  -7  11   2      714.33      626.44     26.69 o 
  -6  11   2     3810.33     3733.31     93.55 o 
  -5  11   2     3256.73     3183.15     84.84 o 
  -4  11   2      131.18      116.17     20.86 o 
  -3  11   2        6.77      -10.65     13.20 o 
  -2  11   2      317.03      291.67     27.90 o 
  -1  11   2     3197.36     3197.50     86.95 o 
   0  11   2     1015.38      956.45     30.75 o 
   1  11   2        0.40       -4.07      9.77 o 
   2  11   2       34.20       18.92     16.90 o 
   3  11   2      591.36      641.07     39.34 o 
   4  11   2     1834.04     1901.29     67.33 o 
   5  11   2      792.31      791.30     45.59 o 
   6  11   2     2287.31     2286.07     77.54 o 
   7  11   2      532.60      577.00     43.83 o 
   8  11   2     2919.27     2886.12     95.67 o 
   9  11   2       11.95       28.52     22.97 o 
  10  11   2      158.99      161.76     30.98 o 
  11  11   2      592.16      621.09     52.01 o 
  12  11   2      246.42      325.90     43.48 o 
 -11  12   2       44.68       40.13     19.98 o 
 -10  12   2      134.44      125.24     26.23 o 
  -9  12   2       66.63       79.21     21.30 o 
  -8  12   2     1691.79     1740.14     68.82 o 
  -7  12   2        3.94       15.25     10.17 o 
  -6  12   2     1669.56     1692.70     61.78 o 
  -5  12   2     1251.52     1257.14     53.42 o 
  -4  12   2     6489.35     6598.39    141.43 o 
  -3  12   2      308.15      390.50     32.48 o 
  -2  12   2      370.82      352.66     31.86 o 
  -1  12   2       21.48       -5.19     14.35 o 
   0  12   2     1950.90     2169.28     75.42 o 
   1  12   2      272.04      234.55     29.13 o 
   2  12   2        7.60        9.74     10.29 o 
   3  12   2      231.78      254.88     27.81 o 
   4  12   2      865.45      932.20     48.67 o 
   5  12   2       16.16      -18.22     16.99 o 
   6  12   2      453.07      425.97     37.40 o 
   7  12   2      116.68      127.09     27.02 o 
   8  12   2      618.06      570.04     45.85 o 
   9  12   2      113.03      167.84     32.74 o 
  10  12   2       16.09       30.89     24.03 o 
  11  12   2      379.99      336.73     43.92 o 
 -10  13   2        0.02       -6.51     15.14 o 
  -9  13   2      203.14      240.71     31.33 o 
  -8  13   2        5.17       31.16     15.67 o 
  -7  13   2      430.47      427.91     35.38 o 
  -6  13   2      138.27      138.44     24.38 o 
  -5  13   2        2.46       -4.84     14.17 o 
  -4  13   2     3031.91     3154.02     92.50 o 
  -3  13   2     1553.23     1508.85     61.61 o 
  -2  13   2       31.36       74.63     20.33 o 
  -1  13   2      114.19      131.40     24.82 o 
   0  13   2       15.94       30.80     16.28 o 
   1  13   2      484.41      421.48     37.23 o 
   2  13   2       18.29       23.23     17.43 o 
   3  13   2       11.40      -12.15     13.99 o 
   4  13   2      596.09      578.93     40.57 o 
   5  13   2        5.43        8.01     18.31 o 
   6  13   2      371.39      396.57     39.08 o 
   7  13   2      163.68      125.33     28.16 o 
   8  13   2     1393.06     1304.49     67.86 o 
   9  13   2      421.11      372.81     42.51 o 
  -9  14   2      153.82      147.51     26.76 o 
  -8  14   2      618.74      621.97     44.18 o 
  -6  14   2       61.81       85.72     22.44 o 
  -5  14   2        8.49      -20.46     13.64 o 
  -4  14   2     2441.78     2566.20     85.81 o 
  -3  14   2       25.99       24.38     18.13 o 
  -2  14   2       43.84       27.99     18.66 o 
  -1  14   2      543.50      549.71     41.89 o 
   0  14   2      915.92      971.02     54.48 o 
   1  14   2      261.64      236.57     33.09 o 
   2  14   2      196.28      239.48     32.65 o 
   3  14   2      263.98      314.99     36.35 o 
   4  14   2      494.50      518.91     44.53 o 
   5  14   2     1365.60     1567.99     68.56 o 
   6  14   2        4.09      -24.91     19.89 o 
   7  14   2      421.85      450.44     43.57 o 
   8  14   2      344.10      372.20     42.60 o 
  -6  15   2       86.27       68.03     21.30 o 
  -5  15   2      138.25      147.95     28.08 o 
  -4  15   2      144.08       95.05     23.85 o 
  -3  15   2     2480.03     2734.48     94.08 o 
  -2  15   2      975.40      939.77     55.53 o 
  -1  15   2      407.92      492.07     43.13 o 
   0  15   2        0.13      -22.84     15.23 o 
   1  15   2     1388.82     1480.95     70.14 o 
   2  15   2        0.26       23.50     19.98 o 
   3  15   2       10.02       23.06     16.99 o 
   4  15   2      167.95      155.07     28.60 o 
   5  15   2      367.61      402.91     42.33 o 
  -4  16   2       44.53       50.96     21.39 o 
  -3  16   2      188.33      191.25     32.48 o 
  -2  16   2     1666.70     1870.75     80.35 o 
  -1  16   2      793.90     1008.07     59.93 o 
   0  16   2        5.01       -5.19     17.07 o 
   1  16   2       95.27      115.47     27.64 o 
   2  16   2      167.16      224.16     34.50 o 
   3  16   2       40.45       75.51     22.62 o 
   1 -14   3        3.55       23.50     18.31 o 
   2 -14   3       30.23       22.35     17.87 o 
   3 -14   3       19.99       27.20     18.75 o 
  -3 -13   3       29.96       32.65     22.27 o 
  -2 -13   3      300.17      259.10     37.14 o 
  -1 -13   3      423.69      364.63     41.36 o 
   0 -13   3      668.76      708.39     49.64 o 
   1 -13   3      498.97      417.52     40.75 o 
   2 -13   3      865.02      712.09     49.73 o 
   3 -13   3       38.09       35.64     20.33 o 
   4 -13   3      397.52      488.54     43.30 o 
   5 -13   3       85.10      142.14     27.99 o 
   6 -13   3        5.36       -0.62     17.16 o 
   7 -13   3      176.27      133.25     27.72 o 
  -6 -12   3      164.89      224.21     40.26 o 
  -5 -12   3        0.66       12.41     18.22 o 
  -4 -12   3       14.48        4.75     17.51 o 
  -3 -12   3      497.40      622.67     45.85 o 
  -2 -12   3      482.49      439.61     41.36 o 
  -1 -12   3       46.44       26.93     21.12 o 
   0 -12   3      753.14      651.63     47.26 o 
   1 -12   3     1332.66     1346.29     63.28 o 
   2 -12   3     1590.63     1442.31     66.36 o 
   3 -12   3      165.23      182.62     28.96 o 
   4 -12   3      182.79      179.45     29.84 o 
   5 -12   3      804.63      753.46     47.53 o 
   6 -12   3      210.45      212.90     31.86 o 
   7 -12   3      117.98      142.05     28.08 o 
   8 -12   3      320.68      357.23     38.46 o 
   9 -12   3      560.87      580.16     45.15 o 
  -7 -11   3        8.11       22.79     14.33 o 
  -6 -11   3        8.97       -9.72     10.15 o 
  -5 -11   3      140.61      140.49     19.82 o 
  -4 -11   3      600.50      564.93     30.92 o 
  -3 -11   3        0.32        9.51     14.61 o 
  -2 -11   3      270.13      185.44     28.52 o 
  -1 -11   3      720.20      601.90     42.86 o 
   0 -11   3     1105.66     1089.48     56.94 o 
   1 -11   3     1019.92      943.56     52.28 o 
   2 -11   3        2.52       21.30     16.90 o 
   3 -11   3       43.50       50.78     19.63 o 
   4 -11   3      194.08      273.27     32.48 o 
   5 -11   3      802.99      737.61     45.50 o 
   6 -11   3      257.48      224.60     30.72 o 
   7 -11   3        0.80       -2.20     14.79 o 
   8 -11   3      178.47      133.69     26.93 o 
   9 -11   3       33.63       66.36     22.44 o 
  10 -11   3      526.78      529.82     41.98 o 
  11 -11   3        0.97      -11.79     10.04 o 
  -9 -10   3       12.99       -9.33     22.27 o 
  -8 -10   3        8.54       15.67     22.00 o 
  -7 -10   3     1132.61     1097.54     42.30 o 
  -6 -10   3       17.70        7.34     12.10 o 
  -5 -10   3        1.76        5.82     13.20 o 
  -4 -10   3      491.51      451.34     26.66 o 
  -3 -10   3     1904.16     1800.45     47.77 o 
  -2 -10   3       43.64       66.45     20.51 o 
  -1 -10   3       92.90       75.60     20.24 o 
   0 -10   3      191.51      193.97     28.08 o 
   1 -10   3     9465.94    10074.97    199.34 o 
   2 -10   3     2778.34     2645.15     84.58 o 
   3 -10   3      238.72      206.91     27.28 o 
   4 -10   3       16.12       17.69     16.11 o 
   5 -10   3     1620.04     1462.99     61.34 o 
   6 -10   3       65.68       55.97     20.07 o 
   7 -10   3        1.03       12.15     16.19 o 
   8 -10   3        9.46       -8.10     15.31 o 
   9 -10   3      372.66      424.47     38.20 o 
  10 -10   3      446.54      541.88     41.54 o 
  11 -10   3       30.57       11.94     11.27 o 
  12 -10   3       59.79       62.82     15.03 o 
 -10  -9   3      966.56     1038.34     64.51 o 
  -9  -9   3      393.02      447.97     44.97 o 
  -8  -9   3       50.40       89.68     27.81 o 
  -7  -9   3      353.08      271.34     35.12 o 
  -6  -9   3      864.22      924.60     36.56 o 
  -5  -9   3      140.55      135.52     17.87 o 
  -4  -9   3       58.11       70.56     14.52 o 
  -3  -9   3       13.84       18.50     14.87 o 
  -2  -9   3     2158.16     2157.17     49.69 o 
  -1  -9   3       68.45       76.95     14.62 o 
   0  -9   3      560.56      542.32     36.08 o 
   1  -9   3      433.43      450.88     34.24 o 
   2  -9   3     4567.53     4488.79    110.28 o 
   3  -9   3      481.44      459.50     36.00 o 
   4  -9   3      102.71      113.45     22.71 o 
   5  -9   3      527.46      581.31     39.78 o 
   6  -9   3     2128.52     2135.83     71.99 o 
   7  -9   3       56.47       80.27     20.86 o 
   8  -9   3       85.58      100.95     22.79 o 
   9  -9   3       24.08       14.35     16.37 o 
  10  -9   3     1450.36     1516.15     64.34 o 
  11  -9   3       68.35       84.80     30.06 o 
  12  -9   3        1.68      -16.93     14.65 o 
  13  -9   3       87.93       84.89     20.15 o 
 -11  -8   3      789.34      848.42     60.20 o 
 -10  -8   3      419.57      314.28     38.99 o 
  -9  -8   3      795.15      748.09     53.33 o 
  -8  -8   3      199.45      256.73     34.76 o 
  -7  -8   3      270.31      305.31     34.24 o 
  -6  -8   3       82.03       89.33     25.17 o 
  -5  -8   3       69.05       61.26     23.41 o 
  -4  -8   3       50.68       23.26     12.59 o 
  -3  -8   3     1167.97     1126.69    102.93 o 
  -2  -8   3      484.68      402.11     40.26 o 
  -1  -8   3      678.89      611.93     25.64 o 
   0  -8   3       22.59       19.65     10.21 o 
   1  -8   3     4931.59     5134.69    116.44 o 
   2  -8   3      561.74      580.25     36.96 o 
   3  -8   3      586.42      460.29     33.97 o 
   4  -8   3      138.62      145.48     23.32 o 
   5  -8   3     1338.78     1394.26     55.71 o 
   6  -8   3      584.11      645.73     40.66 o 
   7  -8   3     2778.01     2785.35     81.50 o 
   8  -8   3       53.35       85.02     21.21 o 
   9  -8   3       92.89      124.53     23.59 o 
  10  -8   3      552.02      599.62     32.26 o 
  11  -8   3     1154.99     1181.11     38.64 o 
  12  -8   3      288.30      282.77     22.19 o 
  13  -8   3        1.70      -13.70      9.38 o 
  14  -8   3      493.12      491.10     38.02 o 
 -11  -7   3       40.52       51.49     25.52 o 
 -10  -7   3     2589.28     2574.74     95.05 o 
  -9  -7   3      187.52      223.72     34.06 o 
  -8  -7   3      597.56      570.13     44.36 o 
  -7  -7   3      553.93      533.17     41.01 o 
  -6  -7   3      527.63      521.20     40.13 o 
  -5  -7   3      190.70      168.72     27.90 o 
  -4  -7   3       23.06       16.32     10.47 o 
  -3  -7   3       37.84       28.65     11.36 o 
  -2  -7   3     4112.19     3913.14     66.02 o 
  -1  -7   3        0.37       17.25     15.23 o 
   0  -7   3     1417.50     1275.59     32.27 o 
   1  -7   3     1964.35     1851.36     59.71 o 
   2  -7   3    11759.61    11842.53    138.90 o 
   3  -7   3      385.82      325.73     27.02 o 
   4  -7   3      229.47      221.43     24.73 o 
   5  -7   3     4153.25     4258.38     99.98 o 
   6  -7   3     7374.89     7152.24    143.54 o 
   7  -7   3      271.00      231.64     25.43 o 
   8  -7   3      590.58      528.24     37.14 o 
   9  -7   3      522.37      478.07     36.17 o 
  10  -7   3     1030.57     1079.32     34.51 o 
  11  -7   3      315.07      275.84     41.36 o 
  12  -7   3      693.41      687.53     29.38 o 
  13  -7   3      462.23      485.37     26.00 o 
  14  -7   3      648.33      601.75     36.17 o 
 -12  -6   3       12.29       33.27     26.32 o 
 -11  -6   3       50.54       48.05     27.02 o 
 -10  -6   3      708.00      670.29     51.05 o 
  -9  -6   3     2425.83     2331.83     85.11 o 
  -8  -6   3      950.97      989.76     54.74 o 
  -7  -6   3     1916.01     1937.11     71.64 o 
  -6  -6   3        2.64      -11.00     17.16 o 
  -5  -6   3     1071.59      965.47     48.49 o 
  -4  -6   3      368.84      370.88     30.80 o 
  -3  -6   3       61.34       69.90     12.05 o 
  -2  -6   3      428.54      429.04     20.47 o 
  -1  -6   3     5812.72     5675.38    182.71 o 
   0  -6   3      185.06      164.02     17.60 o 
   1  -6   3      309.14      331.65     47.92 o 
   2  -6   3      732.97      733.60     20.68 o 
   3  -6   3    11790.23    12199.14    153.62 o 
   4  -6   3     4457.29     4705.64    101.74 o 
   5  -6   3     2206.69     2223.23     63.98 o 
   6  -6   3     1075.38     1143.61     46.56 o 
   8  -6   3        4.87        4.75     13.64 o 
   9  -6   3     1101.95     1123.41     43.17 o 
  10  -6   3      242.52      243.52     18.33 o 
  11  -6   3      709.73      776.15     29.25 o 
  12  -6   3      379.72      362.57     22.17 o 
  13  -6   3       10.72       11.38     23.94 o 
  14  -6   3       47.57       32.12     14.79 o 
  15  -6   3     1327.43     1360.20     59.58 o 
 -13  -5   3      154.48      177.52     35.64 o 
 -12  -5   3       85.25       79.74     29.92 o 
 -11  -5   3       36.90       58.53     24.82 o 
 -10  -5   3      665.14      638.25     48.58 o 
  -9  -5   3     1265.95     1306.07     62.66 o 
  -8  -5   3      284.18      346.76     36.44 o 
  -7  -5   3       37.12       38.37     20.95 o 
  -6  -5   3     1570.81     1418.81     57.03 o 
  -5  -5   3      367.08      347.90     31.33 o 
  -4  -5   3      982.96      937.84     43.57 o 
  -3  -5   3       55.27       60.46     17.25 o 
  -2  -5   3       53.01       25.53     10.69 o 
  -1  -5   3      825.58      756.23     22.65 o 
   0  -5   3       23.58       38.21      8.15 o 
   1  -5   3     3825.12     3953.61     57.34 o 
   2  -5   3      852.98      762.41     27.81 o 
   3  -5   3     2699.22     2890.41     41.74 o 
   5  -5   3     4940.85     5102.48    104.91 o 
   6  -5   3      217.09      197.76     20.51 o 
   7  -5   3        7.35       27.90     14.52 o 
   8  -5   3       63.66       90.12     18.92 o 
   9  -5   3     1785.22     1864.04     53.47 o 
  10  -5   3       25.88       32.87     14.52 o 
  11  -5   3      465.61      415.67     21.85 o 
  12  -5   3      286.36      268.31     19.02 o 
  13  -5   3     2256.77     2242.46     63.46 o 
  14  -5   3       33.59       56.80     12.81 o 
  15  -5   3      198.27      222.93     27.02 o 
 -13  -4   3     1213.40     1281.43     70.41 o 
 -12  -4   3      332.52      336.99     40.04 o 
 -11  -4   3       72.05       90.83     26.32 o 
 -10  -4   3       47.87       43.83     22.53 o 
  -9  -4   3     8165.93     8684.23    183.77 o 
  -8  -4   3      940.44      766.66     48.32 o 
  -7  -4   3     2304.31     2182.13     71.82 o 
  -6  -4   3      606.11      551.82     36.61 o 
  -5  -4   3     4416.52     4341.19    100.60 o 
  -4  -4   3      684.84      685.78     36.08 o 
  -3  -4   3     3125.60     2971.58     72.52 o 
  -2  -4   3      960.37      927.52     24.81 o 
  -1  -4   3     4896.53     5018.00     68.42 o 
   0  -4   3     1288.43     1210.59     26.11 o 
   1  -4   3       61.65       40.77      7.05 o 
   2  -4   3     3248.86     3216.35    128.76 o 
   3  -4   3     3681.64     3318.43     73.40 o 
   4  -4   3        1.19      -11.44      9.42 o 
   5  -4   3     7074.27     7158.93    131.14 o 
   6  -4   3     4953.20     4953.48    101.56 o 
   7  -4   3     3106.19     3252.59     78.24 o 
   8  -4   3       99.22       99.78     11.36 o 
   9  -4   3     2456.37     2473.12     75.91 o 
  10  -4   3      136.99      131.10     23.98 o 
  11  -4   3      583.88      558.69     27.90 o 
  12  -4   3      120.04      138.79     14.68 o 
  13  -4   3      161.90      170.24     16.38 o 
  14  -4   3     2323.51     2301.90     52.28 o 
  15  -4   3      262.73      277.67     30.54 o 
 -14  -3   3        5.36       10.39     24.55 o 
 -13  -3   3      219.55      308.04     39.78 o 
 -12  -3   3       47.75       66.80     24.55 o 
 -11  -3   3      106.03      117.32     29.04 o 
 -10  -3   3      888.55      880.98     51.22 o 
  -9  -3   3     7566.35     7860.99    168.98 o 
  -8  -3   3     2972.16     2876.97     86.43 o 
  -7  -3   3      619.37      641.77     41.36 o 
  -6  -3   3     1421.50     1276.32     50.25 o 
  -5  -3   3      498.40      464.96     31.77 o 
  -4  -3   3      747.47      649.52     32.48 o 
  -3  -3   3     6260.29     6533.79    123.48 o 
  -2  -3   3     4414.50     4639.71     63.62 o 
  -1  -3   3     4227.87     4202.36     57.78 o 
   0  -3   3     4390.47     3939.59     53.50 o 
   1  -3   3     6809.30     6944.86     82.28 o 
   2  -3   3     1627.55     1892.17     29.86 o 
   3  -3   3     1331.41     1530.92     31.73 o 
   4  -3   3     6809.63     6844.20    121.01 o 
   5  -3   3     7164.18     7938.79    138.79 o 
   6  -3   3     5431.76     5958.21     71.74 o 
   7  -3   3     1736.86     1702.73     29.27 o 
   8  -3   3    10229.17    10862.53    124.73 o 
   9  -3   3      420.82      481.56     19.77 o 
  10  -3   3       39.24       30.57      9.53 o 
  11  -3   3      152.25      159.42     14.28 o 
  12  -3   3      182.83      206.50     24.11 o 
  13  -3   3      429.43      385.15     21.27 o 
  14  -3   3       77.00       93.76     13.87 o 
  15  -3   3      760.07      846.13     47.17 o 
 -14  -2   3       44.14        2.29     24.47 o 
 -13  -2   3      706.72      645.82     50.08 o 
 -12  -2   3      855.71      822.98     53.42 o 
 -11  -2   3       16.33       16.90     21.65 o 
 -10  -2   3     1425.23     1605.04     67.94 o 
  -9  -2   3       32.37       33.36     20.86 o 
  -8  -2   3     1486.29     1463.87     60.02 o 
  -7  -2   3     1998.72     1962.72     65.57 o 
  -6  -2   3     1868.27     1984.45     62.40 o 
  -5  -2   3        9.78       20.95     14.87 o 
  -3  -2   3       27.33       29.66     12.67 o 
  -2  -2   3      215.03      249.77     20.33 o 
  -1  -2   3     1881.46     2010.06     32.90 o 
   0  -2   3      498.84      486.57     14.28 o 
   1  -2   3      585.55      468.92     23.37 o 
   2  -2   3     1283.57     1312.78     22.46 o 
   3  -2   3     9713.45    10022.89    109.90 o 
   4  -2   3       58.25       46.49      6.51 o 
   5  -2   3     1240.46     1384.80     23.46 o 
   6  -2   3    36821.12    41328.25    564.28 o 
   7  -2   3     1185.15     1254.97     20.80 o 
   8  -2   3      321.51      317.57     11.60 o 
   9  -2   3      833.26      831.92     19.06 o 
  10  -2   3     4257.45     4137.01     51.07 o 
  11  -2   3       33.89       33.63     11.44 o 
  12  -2   3        0.31       12.24      8.59 o 
  13  -2   3      355.62      398.82     20.57 o 
  14  -2   3     2355.49     2374.73     51.04 o 
  15  -2   3        3.03       -6.86     14.08 o 
 -14  -1   3     1550.47     1538.07     73.31 o 
 -13  -1   3       28.10       11.62     21.56 o 
 -12  -1   3      664.99      570.13     44.89 o 
 -11  -1   3      686.95      697.13     47.09 o 
 -10  -1   3     8242.90     8349.18    174.44 o 
  -9  -1   3     6493.52     6814.98    146.89 o 
  -8  -1   3     1091.01     1073.64     50.43 o 
  -7  -1   3     1038.61      972.78     45.24 o 
  -6  -1   3    10011.35    10724.49    191.07 o 
  -5  -1   3     2106.47     2069.82     58.61 o 
  -4  -1   3     1234.59     1147.13     39.52 o 
  -3  -1   3      984.35      651.19     28.87 o 
  -2  -1   3       43.32       24.99      9.42 o 
  -1  -1   3     3829.18     3741.41     48.51 o 
   0  -1   3     1004.81      995.84     32.78 o 
   1  -1   3    10871.92    11046.87    118.99 o 
   2  -1   3       60.10       46.02      5.20 o 
   3  -1   3      239.29      155.58      7.66 o 
   4  -1   3      259.76      143.64      7.86 o 
   5  -1   3      900.46      913.47     19.01 o 
   6  -1   3     6140.68     6611.71     64.18 o 
   7  -1   3    31581.15    35403.67    446.07 o 
   8  -1   3     3195.17     3330.48     41.34 o 
   9  -1   3      436.11      456.75     16.61 o 
  10  -1   3     1909.55     1958.09     40.32 o 
  11  -1   3     2547.27     2491.32     38.34 o 
  12  -1   3        3.42       -3.82      8.23 o 
  13  -1   3      607.30      585.23     48.01 o 
  14  -1   3      245.08      218.79     26.14 o 
 -14   0   3      153.51      180.51     32.30 o 
 -13   0   3      319.66      360.77     24.75 o 
 -12   0   3       53.69       74.01     14.88 o 
 -11   0   3      219.96      225.06     19.32 o 
 -10   0   3      144.15      154.06     20.95 o 
  -9   0   3     5384.64     5529.69     84.32 o 
  -8   0   3     1211.93     1225.25     33.04 o 
  -7   0   3     1389.11     1333.37     32.93 o 
  -6   0   3     1152.58     1067.85     49.77 o 
  -5   0   3     3398.71     3345.81     51.78 o 
  -4   0   3      182.71      214.74     11.61 o 
  -3   0   3     9059.37     9018.02    103.28 o 
  -2   0   3     2910.89     3456.34     68.82 o 
  -1   0   3     6284.05     6908.10    109.97 o 
   0   0   3      294.41      190.24     11.88 o 
   1   0   3     7381.66     7673.40     84.26 o 
   2   0   3      258.55      116.92      8.54 o 
   3   0   3     9394.73     9022.90    121.45 o 
   4   0   3      338.00      372.09     12.15 o 
   5   0   3       25.42       34.10      7.25 o 
   6   0   3     5266.64     5291.25     53.19 o 
   7   0   3    22232.85    24067.48    203.55 o 
   8   0   3      426.66      505.16     14.03 o 
   9   0   3      320.81      286.66     11.56 o 
  10   0   3     1919.10     1889.98     32.66 o 
  11   0   3     4284.97     4459.02     55.57 o 
  12   0   3     1348.60     1314.67     30.90 o 
  13   0   3      106.98      103.78     11.12 o 
  14   0   3      143.67      105.70     20.59 o 
  15   0   3      270.47      270.46     29.84 o 
  16   0   3      218.37      273.01     30.72 o 
 -15   1   3        8.53       12.59     12.93 o 
 -14   1   3      331.15      381.62     25.94 o 
 -13   1   3       51.27       76.23     26.14 o 
 -12   1   3       73.56       61.66     14.00 o 
 -11   1   3     1022.64     1088.66     35.73 o 
 -10   1   3     3182.44     3280.10     61.68 o 
  -9   1   3      803.22      819.90     28.84 o 
  -8   1   3      171.59      175.24     14.89 o 
  -7   1   3      396.38      349.14     22.44 o 
  -6   1   3     1785.77     1668.83     34.35 o 
  -5   1   3     3848.57     4112.18     58.53 o 
  -4   1   3     1750.32     1514.98     44.09 o 
  -3   1   3     1955.04     1808.80     30.55 o 
  -2   1   3      155.41      268.55     12.37 o 
  -1   1   3     2389.87     2300.76     34.64 o 
   0   1   3       83.02       89.09      4.44 o 
   1   1   3     5152.03     5482.69     61.85 o 
   2   1   3     4556.41     3982.93     48.17 o 
   3   1   3    22486.46    21662.09    223.02 o 
   4   1   3        9.02       19.78      3.10 o 
   5   1   3      668.03      647.40     12.61 o 
   6   1   3     4104.47     4691.94     69.73 o 
   7   1   3    15662.82    17876.29    155.18 o 
   8   1   3    11478.31    12363.98    113.67 o 
   9   1   3     3962.64     4047.26     48.54 o 
  10   1   3      218.40      260.60     24.66 o 
  11   1   3     2107.65     2018.79     34.17 o 
  12   1   3     1758.70     1668.43     32.45 o 
  13   1   3      101.78       95.76     10.90 o 
  14   1   3       66.11       61.61     14.57 o 
  15   1   3      765.41      747.38     44.18 o 
  16   1   3      166.89      178.57     27.99 o 
 -15   2   3        3.07       10.65     16.90 o 
 -14   2   3       12.39        6.40     11.64 o 
 -13   2   3      511.88      607.30     29.13 o 
 -12   2   3       47.90       42.97     12.70 o 
 -11   2   3     8138.74     8555.54    119.07 o 
 -10   2   3     1010.55      995.69     40.53 o 
  -9   2   3    14298.82    14558.89    224.69 o 
  -8   2   3      833.72      872.61     24.00 o 
  -7   2   3        4.17       10.79      4.96 o 
  -6   2   3      231.16      192.59     20.12 o 
  -5   2   3     6501.27     6570.56     64.01 o 
  -4   2   3      217.47      257.14      7.75 o 
  -3   2   3      900.62      670.81     17.36 o 
  -2   2   3     1352.63     1411.38     24.35 o 
  -1   2   3    19483.62    22838.18    231.03 o 
   0   2   3     1858.68     2509.59     36.48 o 
   1   2   3    32055.59    34316.54    282.42 o 
   2   2   3     1320.04     1276.65     21.32 o 
   3   2   3     1011.51     1336.71     23.48 o 
   4   2   3       79.43      154.05      6.23 o 
   5   2   3     1121.81     1285.89     18.23 o 
   6   2   3     1887.63     1790.84     24.30 o 
   7   2   3    20004.60    22315.04    190.82 o 
   8   2   3     9240.59     9597.59     92.41 o 
   9   2   3       66.92       76.17      8.02 o 
  10   2   3     3886.16     4217.43     62.15 o 
  11   2   3     1340.86     1363.40     28.01 o 
  12   2   3      472.16      463.18     18.19 o 
  13   2   3      214.87      258.40     20.34 o 
  14   2   3      147.67      128.03     17.11 o 
  15   2   3      548.48      611.85     30.24 o 
  16   2   3     2030.46     2246.55     57.99 o 
 -15   3   3      212.13      251.71     32.12 o 
 -14   3   3      126.38       77.18     21.47 o 
 -13   3   3       16.17        5.84     10.86 o 
 -12   3   3      362.13      441.82     34.59 o 
 -11   3   3      469.16      465.47     23.65 o 
 -10   3   3     2221.99     2172.63     46.90 o 
  -9   3   3       44.54       35.86     10.90 o 
  -8   3   3     6031.67     6143.88    162.95 o 
  -7   3   3      378.19      416.09     12.69 o 
  -6   3   3      133.84      173.30      8.24 o 
  -5   3   3       85.92       75.92      5.46 o 
  -4   3   3     5416.89     5057.53     70.43 o 
  -3   3   3     1389.71     1263.39     24.24 o 
  -2   3   3       55.85       85.97      6.75 o 
  -1   3   3     1179.66     1391.08     22.90 o 
   0   3   3    35298.21    35847.44    356.36 o 
   1   3   3        8.09       30.78      4.77 o 
   2   3   3        3.12       14.64      4.90 o 
   3   3   3      509.03      537.83     15.02 o 
   4   3   3     4905.22     4597.47     60.17 o 
   5   3   3       52.06       58.69      7.36 o 
   6   3   3      373.32      381.43     23.54 o 
   7   3   3      104.73      186.78     12.52 o 
   8   3   3     2356.98     2167.77     42.36 o 
   9   3   3       28.99       45.07     16.74 o 
  10   3   3      120.27      143.66     12.33 o 
  11   3   3      242.20      231.39     18.45 o 
  12   3   3     2491.79     2406.29     87.61 o 
  13   3   3      114.58       95.40     15.61 o 
  14   3   3      257.02      219.47     20.95 o 
  15   3   3        4.11       -2.53     12.63 o 
  16   3   3      498.92      506.85     33.14 o 
 -15   4   3       61.41       49.81     20.59 o 
 -14   4   3        0.33       16.11     16.28 o 
 -13   4   3       55.30       84.58     20.33 o 
 -12   4   3        0.98       -9.30      8.69 o 
 -11   4   3      342.37      371.81     21.50 o 
 -10   4   3      137.91      134.15     19.41 o 
  -9   4   3     6972.26     7071.98     96.96 o 
  -8   4   3      270.27      260.89     12.75 o 
  -7   4   3     2193.69     2220.67     31.29 o 
  -6   4   3     1580.18     1675.60     24.98 o 
  -5   4   3     6989.70     7256.86     69.79 o 
  -4   4   3     1484.85     1348.75     26.84 o 
  -3   4   3     7739.27     8553.83     81.23 o 
  -2   4   3       45.73       36.79      4.02 o 
  -1   4   3      171.66      175.40      9.05 o 
   0   4   3     6882.81     7165.97    119.17 o 
   1   4   3        9.61       23.85      8.18 o 
   2   4   3      102.24      166.43     13.82 o 
   3   4   3       28.51       45.08      7.48 o 
   4   4   3     7287.31     7274.99    154.94 o 
   5   4   3      827.12      811.64     21.75 o 
   6   4   3    12812.98    13939.33    159.39 o 
   7   4   3       77.08       61.68      9.32 o 
   8   4   3     1639.36     1628.30     46.07 o 
   9   4   3     2932.89     2830.71     53.66 o 
  10   4   3     2633.06     2653.42     53.44 o 
  11   4   3      359.93      396.70     36.30 o 
  12   4   3     1226.12     1154.86     91.62 o 
  13   4   3      812.40      880.91     40.18 o 
  14   4   3      745.76      799.55     34.42 o 
  15   4   3      179.80      234.37     35.82 o 
  16   4   3      273.89      262.89     38.55 o 
 -14   5   3       64.06       42.24     18.92 o 
 -13   5   3       21.79       -6.51     14.08 o 
 -12   5   3     2132.74     2077.04     70.50 o 
 -11   5   3      376.10      403.17     31.51 o 
 -10   5   3     4487.30     4703.02     91.75 o 
  -9   5   3      721.11      676.21     24.03 o 
  -8   5   3    12458.75    12651.13    149.64 o 
  -7   5   3     1080.27     1096.09     21.04 o 
  -6   5   3      411.35      525.80     13.83 o 
  -5   5   3      211.75      199.18     12.06 o 
  -4   5   3     4957.59     5145.71     63.11 o 
  -3   5   3      358.75      440.89     12.04 o 
  -2   5   3     1802.16     1831.11     23.87 o 
  -1   5   3     6950.51     6849.84    115.47 o 
   0   5   3    19557.50    20850.24    312.96 o 
   1   5   3     1088.33     1145.28     33.53 o 
   2   5   3      166.44      190.01     14.96 o 
   3   5   3     1596.73     1454.72     41.45 o 
   4   5   3       81.29       38.72     10.47 o 
   5   5   3     3377.50     3435.13     77.80 o 
   6   5   3       18.84       27.02     12.59 o 
   7   5   3     3326.72     3384.08     83.17 o 
   8   5   3     7162.62     7178.73    143.90 o 
   9   5   3     1882.42     1951.45     65.74 o 
  10   5   3     1440.14     1424.09     57.12 o 
  11   5   3     2745.50     2720.75     86.07 o 
  12   5   3      404.35      404.67     37.84 o 
  13   5   3      442.10      475.61     40.22 o 
  14   5   3      273.98      278.46     36.96 o 
  15   5   3      329.98      348.87     41.28 o 
  16   5   3      622.61      498.40     48.85 o 
 -14   6   3      373.81      358.20     34.76 o 
 -13   6   3      146.53      199.61     26.84 o 
 -12   6   3     1132.41     1145.54     52.72 o 
 -11   6   3      741.41      762.17     40.57 o 
 -10   6   3      188.36      174.88     22.79 o 
  -9   6   3      591.45      558.25     34.50 o 
  -8   6   3       39.15       40.59      9.59 o 
  -7   6   3    11650.33    12025.09    112.99 o 
  -6   6   3      404.80      446.01     13.33 o 
  -5   6   3      447.05      414.11     12.31 o 
  -4   6   3     1009.08     1151.16     19.87 o 
  -3   6   3     3051.18     2706.08     33.24 o 
  -2   6   3      599.15      657.28     16.77 o 
  -1   6   3       12.39       19.89      7.48 o 
   0   6   3       17.01       16.99      7.92 o 
   1   6   3    14226.30    15005.22    234.72 o 
   2   6   3      716.82      699.68     27.72 o 
   3   6   3       32.41       31.24     10.47 o 
   4   6   3      213.14      210.61     19.19 o 
   5   6   3      611.68      521.55     28.52 o 
   6   6   3       30.67       18.57     13.55 o 
   7   6   3       89.91       99.28     18.83 o 
   8   6   3      276.50      287.18     26.76 o 
   9   6   3     3248.66     3345.53     91.79 o 
  10   6   3     1052.80     1004.81     51.93 o 
  11   6   3      810.97      834.69     50.78 o 
  12   6   3      206.76      201.98     30.98 o 
  13   6   3      202.30      270.90     35.91 o 
  14   6   3       17.95       42.07     25.61 o 
  15   6   3        3.71        3.17     21.74 o 
 -14   7   3       73.15       63.98     19.80 o 
 -13   7   3        2.87        8.54     14.70 o 
 -12   7   3      315.52      301.17     30.63 o 
 -11   7   3       51.71       39.43     16.19 o 
 -10   7   3      829.32      803.71     41.98 o 
  -9   7   3       11.76       28.78     13.55 o 
  -8   7   3     1759.07     1632.24     55.71 o 
  -7   7   3       76.88       86.85      8.76 o 
  -6   7   3      214.38      196.03     10.19 o 
  -5   7   3     3212.54     3137.01     39.45 o 
  -4   7   3      411.66      363.07     11.93 o 
  -3   7   3       12.91       18.31      5.94 o 
  -2   7   3        2.07        1.52      5.19 o 
  -1   7   3     5032.14     5203.94     68.05 o 
   0   7   3       95.33      121.63     13.29 o 
   1   7   3      841.99      862.76     31.33 o 
   2   7   3     8329.67     8700.60    151.82 o 
   3   7   3     4054.38     3670.91     80.97 o 
   4   7   3     2236.49     2582.75     67.24 o 
   5   7   3       28.92       38.20     14.52 o 
   6   7   3      360.67      271.07     24.64 o 
   7   7   3     8350.80     8807.27    170.39 o 
   8   7   3      392.77      394.46     31.95 o 
   9   7   3       68.10       56.59     21.83 o 
  10   7   3     1959.50     1974.60     73.14 o 
  11   7   3     1840.38     1800.69     72.78 o 
  12   7   3       74.98       48.76     24.47 o 
  13   7   3      593.22      609.47     50.25 o 
  14   7   3      186.61      262.80     39.25 o 
  15   7   3      838.99      948.66     64.69 o 
 -14   8   3      635.15      796.84     48.76 o 
 -13   8   3       51.57       79.83     21.47 o 
 -12   8   3      143.08      127.35     22.79 o 
 -11   8   3     1504.46     1612.44     63.81 o 
 -10   8   3       25.92        2.02     13.38 o 
  -9   8   3     2076.79     2052.57     67.33 o 
  -8   8   3      170.19      170.39     22.71 o 
  -7   8   3     4077.88     4311.79     66.50 o 
  -6   8   3     1793.11     1783.92     77.71 o 
  -5   8   3      319.09      315.35     12.33 o 
  -4   8   3     3858.01     3876.78     46.54 o 
  -3   8   3     4903.54     5057.67     67.51 o 
  -2   8   3      547.97      510.74     36.08 o 
  -1   8   3     2255.35     2442.39     41.23 o 
   0   8   3    14606.69    15608.44    246.25 o 
   1   8   3     5732.53     5729.03    109.40 o 
   2   8   3      123.39      166.08     17.43 o 
   3   8   3      292.40      293.60     23.59 o 
   4   8   3     3204.42     3355.74     82.11 o 
   5   8   3      814.55      704.52     36.26 o 
   6   8   3     1595.79     1526.36     56.77 o 
   7   8   3       84.72       95.40     21.83 o 
   8   8   3     6848.28     6506.51    143.19 o 
   9   8   3      231.11      236.04     31.07 o 
  10   8   3       58.97       72.08     24.55 o 
  11   8   3       12.44      -19.36     18.92 o 
  12   8   3     1877.91     1893.28     78.07 o 
  13   8   3      102.34       75.42     29.04 o 
  14   8   3       47.28       14.96     26.49 o 
 -13   9   3      194.61      226.54     31.33 o 
 -12   9   3      255.81      285.42     32.74 o 
 -11   9   3       18.68        9.68     15.14 o 
 -10   9   3      769.97      702.76     42.60 o 
  -9   9   3      207.55      204.10     25.96 o 
  -8   9   3     1181.64     1065.36     48.76 o 
  -7   9   3      191.91      151.11     17.73 o 
  -6   9   3     3137.48     3204.60     56.06 o 
  -5   9   3     1938.72     1919.33     40.62 o 
  -4   9   3     3109.82     3080.18     72.43 o 
  -3   9   3     1383.66     1392.59     29.96 o 
  -2   9   3      108.72       79.16      9.27 o 
  -1   9   3     1897.58     1851.12     36.18 o 
   0   9   3     1122.25     1027.17     36.26 o 
   1   9   3     4821.63     5112.43    103.06 o 
   2   9   3     1252.47     1252.30     44.27 o 
   3   9   3     2234.15     2125.80     61.96 o 
   4   9   3     1015.49      925.08     42.33 o 
   5   9   3      395.61      394.64     31.16 o 
   6   9   3      503.63      444.19     33.44 o 
   7   9   3       47.82       23.59     19.01 o 
   8   9   3       11.81       48.32     20.77 o 
   9   9   3       14.35       34.06     19.63 o 
  10   9   3       63.00       72.87     24.64 o 
  11   9   3      938.60      971.99     56.41 o 
  12   9   3        6.20      -22.53     18.39 o 
  13   9   3      332.07      324.05     42.33 o 
  14   9   3        1.30       15.31     27.02 o 
 -13  10   3        1.51       15.23     18.39 o 
 -12  10   3      546.87      545.66     41.01 o 
 -11  10   3      246.86      173.29     27.55 o 
 -10  10   3       97.98       85.90     20.59 o 
  -9  10   3      364.70      336.99     32.30 o 
  -8  10   3      319.25      285.24     28.69 o 
  -7  10   3       60.94       58.79     16.46 o 
  -6  10   3      982.57      959.15     30.69 o 
  -5  10   3      243.58      255.23     24.20 o 
  -4  10   3     6269.64     6156.84    122.16 o 
  -3  10   3      107.17       69.97     16.99 o 
  -2  10   3      120.98      101.22     10.91 o 
  -1  10   3       20.53       12.52      8.34 o 
   0  10   3     1680.97     1554.88     43.08 o 
   1  10   3      323.23      328.28     24.55 o 
   2  10   3      143.39      169.86     20.24 o 
   3  10   3      398.93      370.88     29.57 o 
   4  10   3     2199.61     2151.76     67.68 o 
   5  10   3       50.26       41.98     18.75 o 
   6  10   3      692.54      637.19     42.60 o 
   7  10   3     1708.36     1716.64     66.71 o 
   8  10   3     1910.18     1887.56     73.14 o 
   9  10   3       68.07       64.34     22.53 o 
  10  10   3       70.65       77.36     24.47 o 
  11  10   3      288.92      328.98     38.02 o 
  12  10   3     1352.23     1452.26     73.75 o 
  13  10   3        8.34       38.81     26.67 o 
 -12  11   3      372.01      324.49     36.08 o 
 -11  11   3      375.55      315.16     33.97 o 
 -10  11   3      114.13      104.38     23.06 o 
  -9  11   3      115.03      131.31     23.50 o 
  -8  11   3     2594.53     2386.93     78.42 o 
  -7  11   3       20.56       40.22     16.63 o 
  -6  11   3     3598.27     3650.20     65.86 o 
  -5  11   3      378.67      343.59     28.69 o 
  -4  11   3     5877.75     5744.69    120.57 o 
  -3  11   3      834.36      714.20     39.16 o 
  -2  11   3       26.68        5.37     14.43 o 
  -1  11   3        0.67        6.77      8.86 o 
   0  11   3     2343.64     2405.91     48.69 o 
   1  11   3     2190.92     2154.67     63.28 o 
   2  11   3      309.36      330.92     27.46 o 
   3  11   3      116.89      124.80     21.83 o 
   4  11   3      667.88      630.15     39.43 o 
   5  11   3     1121.28     1098.90     52.19 o 
   6  11   3       33.83       65.74     21.47 o 
   7  11   3      197.05      189.93     29.48 o 
   8  11   3       13.82       11.97     16.99 o 
   9  11   3     3463.88     3676.63    111.33 o 
  10  11   3        8.01       -3.87     20.33 o 
  11  11   3      151.03      164.40     32.74 o 
  12  11   3        5.08       19.98     20.95 o 
 -11  12   3      683.31      768.95     48.67 o 
 -10  12   3       10.20       16.28     16.90 o 
  -9  12   3       42.92       29.57     17.25 o 
  -8  12   3      369.49      376.60     34.59 o 
  -7  12   3      529.93      554.64     38.20 o 
  -6  12   3       37.35       23.63     10.70 o 
  -5  12   3      755.25      679.17     39.87 o 
  -4  12   3       89.73      115.56     21.39 o 
  -3  12   3     1977.24     2087.34     69.18 o 
  -2  12   3       93.76       83.26     20.07 o 
  -1  12   3      238.52      245.72     27.72 o 
   0  12   3       71.19      114.15     22.35 o 
   1  12   3     1002.64      927.16     33.18 o 
   2  12   3      416.49      468.92     33.80 o 
   3  12   3      184.53      186.23     24.82 o 
   4  12   3       12.86       -8.10     16.28 o 
   5  12   3     1840.66     1771.56     66.62 o 
   6  12   3      697.13      696.78     46.03 o 
   7  12   3       33.07       21.65     19.98 o 
   8  12   3      390.41      304.34     36.08 o 
   9  12   3       21.25       37.05     22.88 o 
  10  12   3      564.49      507.64     46.12 o 
  11  12   3      260.49      239.39     38.28 o 
 -10  13   3       14.42       29.40     17.43 o 
  -9  13   3        1.28       -7.30     13.20 o 
  -8  13   3        4.32      -15.84     10.56 o 
  -7  13   3      112.47      149.62     24.29 o 
  -6  13   3        5.09      -10.47     13.47 o 
  -5  13   3      114.38       73.49     20.07 o 
  -4  13   3      206.86      200.75     25.70 o 
  -3  13   3      897.32      858.36     45.59 o 
  -2  13   3       16.79       33.00     17.25 o 
  -1  13   3        5.26       -2.55     13.91 o 
   0  13   3       75.25       96.64     22.97 o 
   1  13   3     1820.58     1965.71     72.78 o 
   2  13   3      239.98      227.92     19.72 o 
   3  13   3        8.68        6.07     15.84 o 
   4  13   3       35.36       34.85     19.54 o 
   5  13   3     1466.88     1391.09     62.14 o 
   6  13   3        3.42       -6.78     17.69 o 
   7  13   3      458.27      483.18     41.98 o 
   8  13   3      739.97      783.03     52.63 o 
   9  13   3      430.20      497.35     45.94 o 
  10  13   3       13.85       42.33     23.06 o 
  -9  14   3       20.79       33.97     17.95 o 
  -8  14   3       85.06       93.82     20.68 o 
  -7  14   3      984.06     1026.82     53.77 o 
  -5  14   3      703.84      667.73     43.74 o 
  -4  14   3      285.45      293.34     31.60 o 
  -3  14   3     2920.71     3128.94     93.55 o 
  -2  14   3      354.18      369.73     35.03 o 
  -1  14   3        1.81       -9.42     15.05 o 
   0  14   3        2.03       24.20     17.07 o 
   1  14   3     1601.96     1705.81     70.67 o 
   2  14   3      616.03      693.70     46.82 o 
   3  14   3      194.14      220.64     31.33 o 
   4  14   3       27.02       32.48     19.80 o 
   5  14   3      722.90      666.50     46.47 o 
   6  14   3     1620.55     1746.21     73.66 o 
   7  14   3      143.44      224.51     33.00 o 
   8  14   3      211.29      248.72     35.82 o 
   9  14   3       79.51       52.10     25.88 o 
  -7  15   3       57.21       65.66     18.57 o 
  -5  15   3       13.47       15.14     17.78 o 
  -4  15   3       54.31       61.87     22.00 o 
  -3  15   3      537.03      482.65     41.01 o 
  -2  15   3     1674.62     1779.74     73.49 o 
  -1  15   3       27.05       22.62     18.75 o 
   0  15   3        2.42      -13.20     15.31 o 
   1  15   3       72.19      106.93     26.32 o 
   2  15   3      733.17      745.71     50.87 o 
   3  15   3        3.79      -11.44     15.31 o 
   4  15   3      353.59      316.66     37.84 o 
   7  15   3       45.12       -3.52     18.57 o 
  -5  16   3      127.83      111.51     25.88 o 
  -4  16   3      506.16      514.24     42.77 o 
  -3  16   3       99.33      140.99     27.81 o 
  -2  16   3      240.60      191.16     31.77 o 
  -1  16   3      419.86      490.30     43.92 o 
   0  16   3      389.87      356.79     40.04 o 
   1  16   3      591.90      627.16     47.53 o 
   2  16   3      196.28      181.83     33.09 o 
   3  16   3      378.09      345.26     39.78 o 
   4  16   3      293.25      339.90     40.22 o 
  -1 -13   4      599.35      600.49     50.34 o 
   0 -13   4      349.78      345.18     40.75 o 
   1 -13   4      837.09      827.12     55.71 o 
   2 -13   4      361.06      399.04     40.92 o 
   3 -13   4      684.81      611.67     47.70 o 
   4 -13   4      161.74      135.01     28.87 o 
   5 -13   4       27.53       60.20     23.06 o 
  -4 -12   4        2.87      -12.94     14.43 o 
  -3 -12   4        2.67        4.49     17.51 o 
  -2 -12   4      214.46      213.25     32.92 o 
  -1 -12   4      125.38      112.74     27.72 o 
   0 -12   4      962.44      949.01     55.27 o 
   1 -12   4      379.82      386.98     39.69 o 
   2 -12   4      185.72      208.14     32.04 o 
   3 -12   4        3.02        3.78     15.84 o 
   4 -12   4        4.38        8.54     17.16 o 
   5 -12   4      498.88      528.85     44.36 o 
   6 -12   4      702.99      715.00     49.20 o 
   7 -12   4      332.26      323.44     37.32 o 
   8 -12   4      296.47      285.86     36.61 o 
  -6 -11   4        7.90       29.11     14.81 o 
  -5 -11   4       19.56       46.35     15.97 o 
  -4 -11   4      236.42      248.10     32.83 o 
  -3 -11   4      354.15      357.06     38.02 o 
  -2 -11   4       88.68       89.68     22.88 o 
  -1 -11   4        7.98       12.50     18.22 o 
   0 -11   4     1057.16      911.96     51.84 o 
   1 -11   4      147.90      170.65     29.57 o 
   2 -11   4     1182.99     1059.38     56.33 o 
   3 -11   4       24.97       15.14     17.95 o 
   4 -11   4      182.36      140.02     27.72 o 
   5 -11   4      142.81      145.57     26.23 o 
   6 -11   4     1519.73     1581.63     67.94 o 
   7 -11   4      152.70      121.01     26.93 o 
   8 -11   4       27.64       53.60     22.18 o 
   9 -11   4       32.09      -14.26     16.90 o 
  10 -11   4      282.22      317.36     37.05 o 
  -7 -10   4       91.49       49.49     16.15 o 
  -6 -10   4      896.19      944.14     42.33 o 
  -5 -10   4      109.90      125.42     19.26 o 
  -4 -10   4       48.06       52.52     15.14 o 
  -3 -10   4      315.54      352.79     24.43 o 
  -2 -10   4     2819.18     2761.50     89.59 o 
  -1 -10   4      680.44      648.90     42.77 o 
   0 -10   4     1133.21     1188.58     57.65 o 
   1 -10   4      249.43      211.22     28.69 o 
   2 -10   4     3007.35     2815.71     88.71 o 
   3 -10   4      108.96      131.66     25.52 o 
   4 -10   4        3.39       20.77     17.43 o 
   5 -10   4      518.52      549.71     40.84 o 
   6 -10   4      608.16      658.67     44.36 o 
   7 -10   4      506.39      572.24     42.24 o 
   8 -10   4      634.28      624.87     44.18 o 
   9 -10   4       60.90       61.96     22.09 o 
  10 -10   4      916.17      947.25     54.21 o 
  11 -10   4      606.08      609.31     56.50 o 
  12 -10   4       14.46       17.22     11.93 o 
  -9  -9   4      711.23      677.82     53.73 o 
  -8  -9   4      799.21      882.29     38.72 o 
  -7  -9   4      677.72      720.87     34.66 o 
  -6  -9   4        8.72       35.99     14.81 o 
  -5  -9   4      886.61      863.02     35.53 o 
  -4  -9   4      262.45      200.98     19.77 o 
  -3  -9   4      162.82      143.48     17.58 o 
  -2  -9   4       64.25       68.84     13.98 o 
  -1  -9   4     1013.42     1000.94     49.11 o 
   0  -9   4      949.48      820.08     46.03 o 
   1  -9   4       85.27       36.70     18.04 o 
   2  -9   4     2382.02     2074.93     71.99 o 
   3  -9   4     1738.31     1713.38     64.78 o 
   4  -9   4       61.10       55.45     18.83 o 
   5  -9   4      422.84      414.53     34.32 o 
   6  -9   4       13.38       -7.04     16.11 o 
   7  -9   4      598.24      660.16     43.13 o 
   8  -9   4       65.08       64.78     19.63 o 
   9  -9   4      367.60      345.00     34.50 o 
  10  -9   4      157.33      135.27     27.28 o 
  11  -9   4     1801.98     1832.34    112.39 o 
  12  -9   4        0.32        1.11      9.80 o 
  13  -9   4        0.90       -5.95     10.46 o 
 -10  -8   4     1359.21     1343.04     71.29 o 
  -9  -8   4      106.82       90.47     28.87 o 
  -8  -8   4       25.68       23.32     23.32 o 
  -7  -8   4       87.89       90.99     17.15 o 
  -6  -8   4      538.11      530.68     45.19 o 
  -5  -8   4      939.25      906.21     80.40 o 
  -4  -8   4      676.73      698.62     34.06 o 
  -3  -8   4        5.34       10.21     11.73 o 
  -2  -8   4      651.82      504.09     64.73 o 
  -1  -8   4       29.03       32.59     15.23 o 
   0  -8   4      491.44      448.96     22.64 o 
   1  -8   4       72.15       68.74     19.10 o 
   2  -8   4      809.04      780.21     41.36 o 
   3  -8   4       64.64       92.94     21.47 o 
   4  -8   4      846.27      954.38     48.58 o 
   5  -8   4        5.22      -20.07     13.38 o 
   6  -8   4      716.33      771.06     44.62 o 
   7  -8   4     3756.94     3760.59    101.21 o 
   8  -8   4      162.72      142.49     24.29 o 
   9  -8   4      411.10      405.73     35.47 o 
  10  -8   4      222.26      212.10     28.96 o 
  11  -8   4      684.54      686.45     33.58 o 
  12  -8   4      548.04      457.77     26.29 o 
  13  -8   4      430.53      432.34     26.74 o 
 -11  -7   4       27.17       26.23     24.47 o 
 -10  -7   4        3.49       42.60     25.08 o 
  -9  -7   4     4293.88     4213.93    124.53 o 
  -8  -7   4      584.84      611.41     48.49 o 
  -7  -7   4      696.62      722.65     49.46 o 
  -6  -7   4       16.42       -8.18     18.92 o 
  -5  -7   4     3037.51     2913.89     66.10 o 
  -4  -7   4       13.68       12.07     14.57 o 
  -3  -7   4      142.43      168.52     17.29 o 
  -2  -7   4        2.44       -1.79      9.90 o 
  -1  -7   4     7121.37     7134.27     99.59 o 
   0  -7   4        3.01        4.34      9.20 o 
   1  -7   4      694.47      650.65     26.36 o 
   2  -7   4       46.33       39.96     16.19 o 
   3  -7   4     2952.71     2916.92     80.35 o 
   4  -7   4        4.68       18.92     15.31 o 
   5  -7   4      228.71      187.81     23.94 o 
   6  -7   4        1.83        3.52     15.84 o 
   7  -7   4     5821.40     6025.09    132.72 o 
   8  -7   4     3610.55     3429.67     94.17 o 
   9  -7   4      282.53      250.83     29.84 o 
  10  -7   4      188.04      214.04     28.08 o 
  11  -7   4     1261.88     1236.30     40.92 o 
  12  -7   4      418.16      377.43     23.90 o 
  13  -7   4       47.21       67.99     21.87 o 
  14  -7   4       10.83       19.95     11.58 o 
 -11  -6   4       38.79       37.67     24.73 o 
 -10  -6   4       95.90       85.81     28.25 o 
  -9  -6   4     1192.30     1367.59     67.77 o 
  -8  -6   4     2290.25     2260.28     83.96 o 
  -7  -6   4       43.74       43.83     22.97 o 
  -6  -6   4      390.76      370.35     36.26 o 
  -5  -6   4      280.36      290.17     31.68 o 
  -4  -6   4     1258.18     1239.29     36.15 o 
  -3  -6   4      841.32      825.54     29.63 o 
  -2  -6   4       32.19       51.91     11.18 o 
  -1  -6   4      375.57      349.36     19.10 o 
   0  -6   4     4351.05     4341.48     66.28 o 
   1  -6   4     1808.44     1808.27     36.79 o 
   2  -6   4      392.94      384.55     16.73 o 
   3  -6   4       10.57       14.70     12.41 o 
   4  -6   4    16464.98    16742.28    274.15 o 
   5  -6   4      177.27      166.34     21.83 o 
   6  -6   4      268.27      314.02     28.08 o 
   7  -6   4        9.06       12.32     15.40 o 
   8  -6   4     3085.15     3196.80     87.48 o 
   9  -6   4      147.72      193.53     26.49 o 
  10  -6   4       65.31       74.75     13.21 o 
  11  -6   4      412.78      387.75     41.32 o 
  12  -6   4     1685.23     1611.13     44.10 o 
  13  -6   4      196.39      148.19     17.38 o 
  14  -6   4       12.37       21.66     11.33 o 
  15  -6   4        4.15      -12.41     12.94 o 
 -12  -5   4      166.51      199.08     35.91 o 
 -11  -5   4       15.72       11.97     24.47 o 
 -10  -5   4        5.49        8.63     21.83 o 
  -9  -5   4     1869.37     1931.56     77.98 o 
  -8  -5   4      201.66      172.68     30.19 o 
  -7  -5   4      492.00      550.94     44.45 o 
  -6  -5   4       42.45       68.56     24.47 o 
  -5  -5   4     1397.22     1385.11     57.65 o 
  -4  -5   4      175.34      164.63     15.37 o 
  -3  -5   4      792.00      787.94     26.88 o 
  -2  -5   4      661.42      633.77     23.38 o 
  -1  -5   4      107.89       67.37     10.35 o 
   0  -5   4       69.62       54.62      9.42 o 
   1  -5   4      696.18      711.67     50.69 o 
   2  -5   4      117.15      120.44      9.96 o 
   3  -5   4       76.02       69.48      7.90 o 
   4  -5   4      457.38      418.31     28.69 o 
   5  -5   4     2955.52     2872.92     74.63 o 
   6  -5   4     3780.36     3667.91     87.83 o 
   7  -5   4     4768.44     5005.76    110.54 o 
   8  -5   4     2976.08     3049.91     81.85 o 
   9  -5   4       12.62       45.15     18.22 o 
  10  -5   4      474.16      502.98     23.61 o 
  11  -5   4      442.81      457.99     23.13 o 
  12  -5   4      187.76      189.44     17.32 o 
  13  -5   4     1122.31     1209.08     37.57 o 
  14  -5   4     1161.33     1217.36     38.69 o 
  15  -5   4       33.79       43.30     18.13 o 
 -13  -4   4      120.45       90.30     28.34 o 
 -12  -4   4      953.28     1000.76     60.55 o 
 -11  -4   4      480.29      462.49     44.71 o 
 -10  -4   4     1486.28     1471.00     68.65 o 
  -9  -4   4     2077.76     1916.25     75.78 o 
  -8  -4   4     9443.05     9558.09    196.00 o 
  -7  -4   4      159.75      156.48     28.52 o 
  -6  -4   4      414.67      437.15     34.85 o 
  -5  -4   4      127.92      176.90     24.82 o 
  -4  -4   4     2651.79     2721.72     75.78 o 
  -3  -4   4     1142.41     1046.88     28.80 o 
  -2  -4   4      169.93      162.84     12.80 o 
  -1  -4   4     1008.71      850.26     33.93 o 
   0  -4   4     5982.92     5991.48     78.84 o 
   1  -4   4      596.35      562.06     18.43 o 
   2  -4   4      398.65      362.83     35.12 o 
   3  -4   4       45.95       83.02      7.52 o 
   4  -4   4     7238.57     7450.77    136.86 o 
   5  -4   4      634.62      561.77     30.01 o 
   6  -4   4        7.24        6.34     11.09 o 
   7  -4   4     5091.80     5502.31    114.85 o 
   8  -4   4     3497.99     3457.75     85.90 o 
   9  -4   4     2513.06     2476.74     48.43 o 
  10  -4   4       11.62       20.85      9.16 o 
  11  -4   4     2886.52     2892.87    107.50 o 
  12  -4   4     1169.89     1129.22     34.05 o 
  13  -4   4       54.39       65.65     13.38 o 
  14  -4   4       65.04       60.29     19.80 o 
  15  -4   4     1275.49     1419.08     62.40 o 
  16  -4   4      203.80      226.54     30.89 o 
 -13  -3   4        1.04      -15.67     21.65 o 
 -12  -3   4      115.13      145.30     32.12 o 
 -11  -3   4      214.95      279.78     36.08 o 
 -10  -3   4      192.84      212.72     30.80 o 
  -9  -3   4      642.68      668.88     47.35 o 
  -8  -3   4      871.93      869.28     50.96 o 
  -7  -3   4     2175.28     2227.45     73.75 o 
  -6  -3   4      124.05      167.13     25.70 o 
  -5  -3   4      732.43      618.89     36.44 o 
  -4  -3   4      178.85      122.25     18.75 o 
  -3  -3   4      651.59      450.58     20.11 o 
  -2  -3   4      120.95      134.62     11.14 o 
  -1  -3   4        9.39       10.33      6.64 o 
   0  -3   4      654.65      697.97     20.07 o 
   1  -3   4     4022.06     3849.94     66.62 o 
   2  -3   4     1513.09     1636.67     29.54 o 
   3  -3   4     3702.67     3809.44     51.54 o 
   4  -3   4       53.44      102.94     13.42 o 
   5  -3   4    18815.84    20027.42    211.92 o 
   6  -3   4     1259.31     1169.43     21.81 o 
   7  -3   4     4032.28     4240.85     56.38 o 
   8  -3   4       93.09       94.55     10.66 o 
   9  -3   4     1870.42     1739.46     37.94 o 
  10  -3   4      797.60      848.23     75.95 o 
  11  -3   4       47.36       69.14     11.78 o 
  12  -3   4      566.12      634.22     35.07 o 
  13  -3   4      223.40      225.51     17.50 o 
  14  -3   4      735.84      726.35     43.39 o 
  15  -3   4       65.67       76.13     21.74 o 
  16  -3   4       27.29       14.35     13.38 o 
 -13  -2   4        2.13      -10.39     20.95 o 
 -12  -2   4      268.90      272.48     36.61 o 
 -11  -2   4      416.31      419.19     39.60 o 
 -10  -2   4      481.70      489.25     40.04 o 
  -9  -2   4     2051.94     2004.26     74.37 o 
  -8  -2   4     1900.10     1921.53     68.82 o 
  -7  -2   4      923.87      869.10     44.53 o 
  -6  -2   4      622.58      485.38     33.80 o 
  -5  -2   4      784.74      770.00     38.20 o 
  -4  -2   4      472.94      404.14     27.28 o 
  -3  -2   4      132.47      133.16     17.95 o 
  -2  -2   4     1246.05     1518.59     30.25 o 
  -1  -2   4     9870.86    10106.68    116.21 o 
   0  -2   4       17.12        4.61      5.56 o 
   1  -2   4        6.02        2.14      6.56 o 
   2  -2   4      207.90      158.79      9.16 o 
   3  -2   4      556.76      345.13     23.54 o 
   4  -2   4      209.58      181.68      8.95 o 
   5  -2   4      140.37      159.84      9.21 o 
   6  -2   4     1361.80     1573.63     27.74 o 
   7  -2   4     8808.91     8960.06    141.52 o 
   8  -2   4     3000.16     3275.57     40.29 o 
   9  -2   4        2.35        9.25      5.55 o 
  10  -2   4      838.34      892.43     26.34 o 
  11  -2   4     3280.17     3344.02     57.68 o 
  12  -2   4       72.18       88.50     26.93 o 
  13  -2   4      138.06      145.13     24.55 o 
  14  -2   4      322.15      358.29     32.21 o 
  15  -2   4     2321.37     2251.21     77.45 o 
  16  -2   4        4.88        3.34     14.61 o 
 -14  -1   4        4.31       39.96     23.50 o 
 -13  -1   4      405.67      439.61     42.95 o 
 -12  -1   4       65.30       67.77     23.67 o 
 -11  -1   4     2078.36     1993.70     75.95 o 
 -10  -1   4        5.90      -13.99     17.78 o 
  -9  -1   4     9109.66     9509.95    191.16 o 
  -8  -1   4     2256.05     2351.99     76.30 o 
  -7  -1   4     4747.77     4945.38    114.59 o 
  -6  -1   4     9000.28     9058.81    170.83 o 
  -5  -1   4     3860.30     3773.61     88.19 o 
  -4  -1   4      741.62      882.65     36.88 o 
  -3  -1   4     9829.21    10038.10    172.15 o 
  -2  -1   4     1528.78     1514.30     36.79 o 
  -1  -1   4     3078.39     3197.57     45.02 o 
   0  -1   4     7760.33     8414.00     96.25 o 
   1  -1   4     3108.96     3024.54     41.94 o 
   2  -1   4       59.09       57.08      6.23 o 
   3  -1   4      518.97      600.47     19.19 o 
   4  -1   4      589.48      761.95     20.59 o 
   5  -1   4    10094.32    10820.81    120.92 o 
   6  -1   4     1861.57     2026.43     41.36 o 
   7  -1   4      221.41      207.69      9.04 o 
   8  -1   4     7265.17     7383.58    126.61 o 
   9  -1   4     1738.17     1731.89     27.75 o 
  10  -1   4        0.26        8.72      6.24 o 
  11  -1   4      856.46      829.73     25.73 o 
  12  -1   4     1543.48     1499.43     36.27 o 
  13  -1   4      427.55      440.14     32.65 o 
  14  -1   4        3.22       -5.19     11.88 o 
  15  -1   4       23.79       54.74     18.13 o 
 -14   0   4       31.05       39.69     24.20 o 
 -13   0   4      359.85      427.73     41.45 o 
 -12   0   4      607.39      542.32     42.16 o 
 -11   0   4      919.33      802.09     32.46 o 
 -10   0   4       37.39       40.88     13.22 o 
  -9   0   4     1168.49     1184.34     36.18 o 
  -8   0   4     2993.26     2972.80    105.17 o 
  -7   0   4      628.82      566.92     34.19 o 
  -6   0   4     3274.55     3318.61     55.79 o 
  -5   0   4     1465.49     1446.22     36.70 o 
  -4   0   4      105.96       47.21      8.52 o 
  -3   0   4      120.38      110.98     14.43 o 
  -2   0   4     4315.03     4847.24     60.46 o 
  -1   0   4     5272.26     5681.23     95.67 o 
   0   0   4     9040.64     9344.84    103.62 o 
   1   0   4      335.53      358.50     11.88 o 
   2   0   4      328.46      224.53     10.14 o 
   3   0   4     2828.31     2854.83     45.28 o 
   4   0   4     3417.69     3064.66    132.19 o 
   5   0   4     5359.59     5631.57    103.15 o 
   6   0   4     7638.64     8538.76     79.52 o 
   7   0   4    13635.45    15135.36    133.59 o 
   8   0   4     4395.78     4364.23     49.00 o 
   9   0   4      405.99      395.69     13.28 o 
  10   0   4      648.76      650.82     24.65 o 
  11   0   4      858.81      864.64     25.31 o 
  12   0   4        3.80        2.18      7.36 o 
  13   0   4      362.42      413.30     32.12 o 
  14   0   4      138.87       95.23     20.86 o 
  15   0   4      534.84      539.85     38.20 o 
  16   0   4      141.79      128.41     26.05 o 
  17   0   4      298.14      286.56     33.88 o 
 -14   1   4      223.13      258.49     23.35 o 
 -13   1   4      294.17      292.48     23.35 o 
 -12   1   4        7.89        0.58     10.85 o 
 -11   1   4       25.42        7.64     17.07 o 
 -10   1   4       11.51        7.55      9.96 o 
  -9   1   4     6027.14     6206.03     98.13 o 
  -8   1   4     4191.73     4249.01     81.72 o 
  -7   1   4      121.65      131.24     14.26 o 
  -6   1   4      675.96      669.88     22.66 o 
  -5   1   4      360.78      271.62     23.98 o 
  -4   1   4     2565.95     2454.01     41.57 o 
  -3   1   4      964.56      873.24     32.04 o 
  -2   1   4     1219.24     1081.87     16.09 o 
  -1   1   4     3231.62     3678.03     37.42 o 
   0   1   4     6441.92     6430.13     73.07 o 
   1   1   4      105.84       72.41      9.68 o 
   2   1   4        7.65       72.61     34.24 o 
   3   1   4     4353.51     4102.44     52.42 o 
   4   1   4     4196.59     4457.62     57.25 o 
   5   1   4      272.71      309.40      8.39 o 
   6   1   4      493.06      465.50     11.13 o 
   7   1   4      828.07      946.96     17.43 o 
   8   1   4    10594.39    10982.43    102.39 o 
   9   1   4     1551.05     1538.88     29.46 o 
  10   1   4        2.55       -7.86      8.35 o 
  11   1   4       35.23       21.95      7.38 o 
  12   1   4     2766.37     2698.02     41.72 o 
  13   1   4       10.48       16.03     10.64 o 
  14   1   4      670.59      672.44     44.23 o 
  15   1   4       81.97      100.16     21.47 o 
  16   1   4      931.93     1046.62     54.39 o 
  17   1   4       35.53       59.41     20.68 o 
 -14   2   4        2.56       20.39     16.19 o 
 -13   2   4        5.60       30.09     18.66 o 
 -12   2   4     1431.12     1496.75     43.91 o 
 -11   2   4      104.28       81.96     15.25 o 
 -10   2   4     1631.21     1647.60     63.50 o 
  -9   2   4        7.10        6.29     10.35 o 
  -8   2   4     6420.82     6375.67     96.11 o 
  -7   2   4     1504.88     1502.87     35.07 o 
  -6   2   4     1142.74     1021.73     50.30 o 
  -5   2   4     4751.78     5379.88     73.22 o 
  -4   2   4    12476.24    12948.41    145.04 o 
  -3   2   4       23.48       18.77      8.23 o 
  -2   2   4     3749.38     3715.97     67.77 o 
  -1   2   4      899.65      784.25     11.61 o 
   0   2   4    23623.22    25431.15    208.78 o 
   1   2   4    17697.53    19825.51    163.98 o 
   2   2   4     1276.22     1239.56     24.29 o 
   3   2   4        0.25       24.90      5.68 o 
   4   2   4    16778.78    16812.74    179.49 o 
   5   2   4     5303.23     5525.65     53.10 o 
   6   2   4      919.55      967.61     16.02 o 
   7   2   4      199.45      256.29      9.57 o 
   8   2   4     1115.87     1021.36     19.37 o 
   9   2   4    10042.19    10640.27    102.30 o 
  10   2   4       50.52       58.77      7.75 o 
  11   2   4       91.36      127.25     10.27 o 
  12   2   4       49.54       55.99     15.67 o 
  13   2   4      828.57      922.43     32.91 o 
  14   2   4       40.01       42.32     13.41 o 
  15   2   4       20.81       34.38     13.71 o 
  16   2   4      257.10      286.12     33.00 o 
 -14   3   4       52.38       40.80     13.47 o 
 -13   3   4        0.08        6.52     11.23 o 
 -12   3   4       70.96       75.44     14.60 o 
 -11   3   4     2014.21     2007.65     48.49 o 
 -10   3   4      266.74      263.58     39.56 o 
  -9   3   4      169.05      152.75     15.15 o 
  -8   3   4      195.53      179.40     14.82 o 
  -7   3   4     4638.81     4670.07     70.36 o 
  -6   3   4      117.23      109.49      9.94 o 
  -5   3   4     1789.45     1813.62     32.22 o 
  -4   3   4      541.98      515.74     17.33 o 
  -3   3   4    24863.35    25623.46    264.56 o 
  -2   3   4      901.22     1064.38     21.88 o 
  -1   3   4        1.64        5.78      4.30 o 
   0   3   4    13459.32    13309.76    113.54 o 
   1   3   4    24107.76    27521.44    225.22 o 
   2   3   4     2340.15     2552.52     48.01 o 
   3   3   4     3944.29     3877.45     51.48 o 
   4   3   4       99.73       39.33      6.56 o 
   5   3   4     2341.73     2568.14     57.38 o 
   6   3   4      852.39      916.93     23.36 o 
   7   3   4     2139.48     2205.91     41.03 o 
   8   3   4     3893.43     4216.43     48.49 o 
   9   3   4     6969.35     7211.19     75.21 o 
  10   3   4        2.05        5.15      7.25 o 
  11   3   4       49.87       39.64      8.42 o 
  12   3   4     1415.30     1340.32     39.33 o 
  13   3   4      338.06      373.07     23.14 o 
  14   3   4      189.20      244.44     21.05 o 
  15   3   4       78.22       68.59     15.99 o 
  16   3   4       40.78       54.12     30.98 o 
 -14   4   4       11.45       -4.22     15.84 o 
 -13   4   4        2.93        8.45     14.87 o 
 -12   4   4       12.64       -3.98      9.46 o 
 -11   4   4      446.80      419.92     23.40 o 
 -10   4   4      221.80      223.01     17.64 o 
  -9   4   4       15.72        9.68      9.05 o 
  -8   4   4     5370.11     5363.25     79.12 o 
  -7   4   4      504.52      462.97     19.73 o 
  -6   4   4      400.13      455.65     12.10 o 
  -5   4   4     2156.51     2087.38     38.23 o 
  -4   4   4     2661.05     2552.17     29.56 o 
  -3   4   4     8337.31     8713.54    101.61 o 
  -2   4   4      164.96       90.12      5.07 o 
  -1   4   4      186.08      126.35     16.24 o 
   0   4   4     2207.82     2825.95     38.95 o 
   1   4   4      160.67       75.01      5.73 o 
   2   4   4     8766.22     9193.94    115.12 o 
   3   4   4      484.05      470.02     28.25 o 
   4   4   4      165.11      138.93      9.51 o 
   5   4   4     1807.43     1890.59     34.91 o 
   6   4   4     1213.94     1585.37     33.24 o 
   7   4   4     2370.12     2300.56     87.66 o 
   8   4   4     1393.72     1241.04     31.94 o 
   9   4   4     5565.25     5490.48    103.28 o 
  10   4   4     3766.18     4092.18     69.70 o 
  11   4   4     2207.15     2192.04     49.84 o 
  12   4   4       17.34       13.51     15.31 o 
  13   4   4     1726.80     1846.61     48.89 o 
  14   4   4      414.29      405.10     25.97 o 
  15   4   4      136.35      182.83     21.34 o 
  16   4   4      737.82      815.64     37.05 o 
 -14   5   4      204.36      216.77     30.28 o 
 -13   5   4        6.27       -1.50     13.99 o 
 -12   5   4       53.48       31.24     16.28 o 
 -11   5   4     2034.35     1858.05    135.58 o 
 -10   5   4        7.32        6.91     12.06 o 
  -9   5   4     1108.21     1106.03     32.36 o 
  -8   5   4      516.47      545.59     22.09 o 
  -7   5   4    13814.53    14122.05    174.83 o 
  -6   5   4      339.60      300.99     10.76 o 
  -5   5   4      253.00      269.60     10.59 o 
  -4   5   4      207.90      217.48      8.38 o 
  -3   5   4    20271.13    21088.63    178.50 o 
  -2   5   4     2248.51     2499.13     46.66 o 
  -1   5   4      723.65      829.07     19.14 o 
   0   5   4       12.72       36.45      5.40 o 
   1   5   4    18014.23    18062.43    278.11 o 
   2   5   4     2566.85     2573.51     58.70 o 
   3   5   4     4004.25     4532.70     89.33 o 
   4   5   4     1056.71     1097.16     25.56 o 
   5   5   4      636.09      488.82     25.26 o 
   6   5   4     2423.99     2396.36     43.97 o 
   7   5   4       66.50       58.89     10.05 o 
   8   5   4     1675.88     1613.25     73.84 o 
   9   5   4     3208.56     3327.45     60.43 o 
  10   5   4     2489.79     2553.27     53.17 o 
  11   5   4     1555.19     1500.25     41.76 o 
  12   5   4      206.09      200.89     19.15 o 
  13   5   4       41.81       59.72     16.02 o 
  14   5   4      489.96      517.33     29.12 o 
  15   5   4      249.26      269.66     36.52 o 
  16   5   4      275.93      251.45     38.81 o 
 -14   6   4      336.53      380.12     37.67 o 
 -13   6   4       65.87       79.21     21.56 o 
 -12   6   4      459.61      404.14     33.88 o 
 -11   6   4      157.01      129.90     23.41 o 
 -10   6   4     2411.35     2471.06     74.63 o 
  -9   6   4     1991.53     1937.80     43.08 o 
  -8   6   4      190.92      155.84     14.09 o 
  -7   6   4      258.93      238.91     14.94 o 
  -6   6   4     7439.01     7441.96    129.42 o 
  -5   6   4      913.60      970.09     18.56 o 
  -4   6   4      993.87      924.39     17.34 o 
  -3   6   4      508.52      505.74     12.63 o 
  -2   6   4     8861.80     9737.49     89.93 o 
  -1   6   4     4832.33     5351.91     68.32 o 
   0   6   4      323.89      220.29     16.90 o 
   1   6   4       59.22       36.88     10.12 o 
   2   6   4     7073.02     7224.06    129.38 o 
   3   6   4     1402.72     1417.23     43.48 o 
   4   6   4      249.46      241.32     19.45 o 
   5   6   4       69.87       83.17     15.31 o 
   6   6   4     1310.13     1312.32     47.53 o 
   7   6   4        2.27       -0.70     11.79 o 
   8   6   4      684.85      707.34     39.16 o 
   9   6   4       71.90       72.87     20.51 o 
  10   6   4     1880.98     1891.78     68.65 o 
  11   6   4      109.55      138.97     27.37 o 
  12   6   4      494.62      553.94     43.39 o 
  13   6   4       53.90       10.74     22.27 o 
  14   6   4      935.35      965.12     58.53 o 
  15   6   4      141.01      133.95     32.04 o 
  16   6   4      254.81      322.03     43.74 o 
 -14   7   4        7.02       12.06     17.51 o 
 -13   7   4      315.44      312.44     32.92 o 
 -12   7   4      227.76      195.38     26.93 o 
 -11   7   4      520.77      539.06     36.88 o 
 -10   7   4        0.28      -11.35     12.41 o 
  -9   7   4      230.66      190.28     23.50 o 
  -8   7   4      826.39      800.84     26.28 o 
  -7   7   4      998.84     1022.77     62.58 o 
  -6   7   4       89.01      100.42      8.37 o 
  -5   7   4       46.64       45.63      6.64 o 
  -4   7   4     4949.86     5023.75     54.73 o 
  -3   7   4      863.59      843.30     17.44 o 
  -2   7   4     2333.82     2543.31     56.03 o 
  -1   7   4     2020.63     2160.39     52.81 o 
   0   7   4     5783.63     6018.05    110.98 o 
   1   7   4        3.80       11.97      8.80 o 
   2   7   4      797.23      690.70     30.01 o 
   4   7   4     5082.04     5036.39    104.12 o 
   5   7   4     1399.09     1429.73     49.20 o 
   6   7   4      981.51      944.88     42.07 o 
   7   7   4      374.76      375.28     30.36 o 
   8   7   4     7931.83     8050.65    162.64 o 
   9   7   4     2880.82     2843.08     84.84 o 
  10   7   4     2568.59     2528.89     82.55 o 
  11   7   4     2101.28     2149.56     77.45 o 
  12   7   4      413.08      440.76     40.31 o 
  13   7   4       90.68       60.64     24.91 o 
  14   7   4      432.62      437.50     45.24 o 
  15   7   4      195.79      144.51     34.94 o 
 -13   8   4     1182.98     1199.40     59.49 o 
 -12   8   4        4.40        7.66     14.43 o 
 -11   8   4      462.79      411.62     35.03 o 
 -10   8   4     2519.14     2706.23     82.64 o 
  -9   8   4      278.81      230.06     25.79 o 
  -8   8   4      752.90      684.02     38.55 o 
  -7   8   4      143.81      104.20     18.66 o 
  -6   8   4     5864.29     5950.05     65.64 o 
  -5   8   4       11.27       16.25      5.76 o 
  -4   8   4     4131.83     4354.76     50.93 o 
  -3   8   4     3358.55     3536.81     43.67 o 
  -2   8   4     3030.70     2980.32     46.67 o 
  -1   8   4        4.22       18.31      8.89 o 
   0   8   4     1108.70     1299.47     40.22 o 
   1   8   4     1104.65     1131.02     38.37 o 
   2   8   4     5342.51     5768.02    112.48 o 
   3   8   4        0.99        4.75      9.24 o 
   4   8   4      222.95      189.49     20.42 o 
   5   8   4     4461.06     4565.00    103.50 o 
   6   8   4     1361.29     1329.13     52.10 o 
   7   8   4      739.59      789.01     41.54 o 
   8   8   4       88.05       97.34     22.79 o 
   9   8   4     1674.17     1668.94     65.22 o 
  10   8   4     1518.88     1525.22     65.83 o 
  11   8   4      245.10      245.28     33.09 o 
  12   8   4     1175.41     1122.83     61.70 o 
  13   8   4     1330.73     1434.48     71.90 o 
  14   8   4       40.29       39.78     28.96 o 
  15   8   4      239.58      228.56     38.99 o 
 -13   9   4      144.12      127.53     26.05 o 
 -12   9   4     1333.40     1269.72     59.93 o 
 -11   9   4       94.76      110.54     23.23 o 
 -10   9   4      175.22      221.26     27.11 o 
  -9   9   4      125.23       98.48     20.15 o 
  -8   9   4     1583.47     1604.60     59.58 o 
  -7   9   4     1241.95     1303.96     52.81 o 
  -6   9   4       44.23       45.59     15.05 o 
  -5   9   4     4250.59     4423.68    121.28 o 
  -4   9   4     4001.66     4038.73     49.79 o 
  -3   9   4      753.20      708.28     21.40 o 
  -2   9   4      118.06      122.23     10.76 o 
  -1   9   4     4921.88     5125.51    110.98 o 
   0   9   4     3360.59     3323.27     74.63 o 
   1   9   4      512.86      509.49     27.20 o 
   2   9   4      918.55      915.31     38.20 o 
   3   9   4     1384.99     1341.19     47.88 o 
   4   9   4     4133.01     4301.41     99.63 o 
   5   9   4      366.23      345.97     28.43 o 
   6   9   4      673.85      704.35     41.28 o 
   7   9   4     1076.11     1009.13     48.67 o 
   8   9   4       95.37       99.28     23.50 o 
   9   9   4      563.39      564.06     41.19 o 
  10   9   4      147.95      141.87     28.25 o 
  11   9   4      276.16      243.88     32.83 o 
  12   9   4      542.13      560.80     47.44 o 
  13   9   4       45.08       12.41     22.88 o 
  14   9   4      140.30      104.38     32.92 o 
 -12  10   4        1.12      -15.05     15.23 o 
 -11  10   4      963.96     1050.23     54.21 o 
 -10  10   4       63.89       56.68     19.19 o 
  -9  10   4      141.23      138.44     24.03 o 
  -8  10   4       53.47       85.63     20.24 o 
  -7  10   4     1460.90     1460.27     57.38 o 
  -6  10   4       85.46       96.46     19.71 o 
  -5  10   4      386.07      362.91     19.72 o 
  -4  10   4      693.82      703.20     32.56 o 
  -3  10   4     2206.50     2166.38    109.35 o 
  -2  10   4     1884.60     1955.28     38.72 o 
  -1  10   4      167.59      155.58     12.72 o 
   0  10   4     1267.60     1329.31     44.27 o 
   1  10   4     7128.37     7101.28    136.42 o 
   2  10   4       44.63       55.27     14.87 o 
   3  10   4     1021.29     1040.02     44.45 o 
   4  10   4      488.61      520.84     34.76 o 
   5  10   4     2567.85     2489.19     76.13 o 
   6  10   4      165.28      208.94     27.02 o 
   7  10   4     1592.32     1459.03     61.70 o 
   8  10   4      473.35      407.93     37.67 o 
   9  10   4     3704.02     3426.68    102.18 o 
  10  10   4       23.01       -0.70     18.83 o 
  11  10   4        0.98      -24.91     17.60 o 
  12  10   4      264.58      242.20     35.29 o 
  13  10   4      704.91      806.09     58.70 o 
 -12  11   4      223.63      189.31     30.28 o 
 -11  11   4      792.90      752.93     48.05 o 
 -10  11   4      746.86      605.60     41.19 o 
  -9  11   4      167.77      170.21     26.05 o 
  -8  11   4       79.56       77.45     20.33 o 
  -7  11   4     1522.01     1603.63     62.49 o 
  -6  11   4     2858.66     2636.08     79.74 o 
  -5  11   4      418.68      426.08     22.12 o 
  -4  11   4       13.94       25.79     14.61 o 
  -3  11   4      783.41      787.78     39.08 o 
  -2  11   4     1665.04     1562.53     54.13 o 
  -1  11   4      842.88      834.43     40.57 o 
   0  11   4      713.38      753.39     44.40 o 
   1  11   4       87.68       91.35     17.25 o 
   2  11   4     3413.53     3496.38     87.39 o 
   3  11   4      196.70      227.15     25.43 o 
   4  11   4       95.46       92.94     21.56 o 
   5  11   4      342.71      328.19     31.33 o 
   6  11   4     2050.86     1982.34     70.85 o 
   7  11   4       99.68      107.11     24.91 o 
   8  11   4      189.31      163.96     28.16 o 
   9  11   4       40.65       26.93     22.00 o 
  10  11   4     3293.58     3448.07    108.43 o 
  11  11   4        0.45       20.15     22.27 o 
  12  11   4       22.07       52.10     25.70 o 
  13  11   4        3.56       28.69     21.74 o 
 -11  12   4      531.64      610.44     44.27 o 
 -10  12   4      885.97      986.42     54.48 o 
  -9  12   4      134.77      110.36     24.64 o 
  -8  12   4        2.26       -3.34     12.32 o 
  -7  12   4      373.22      384.08     33.71 o 
  -6  12   4     1153.25     1060.17     51.05 o 
  -5  12   4       19.67       23.51      9.82 o 
  -4  12   4      536.73      495.76     32.92 o 
  -3  12   4     1329.24     1270.08     51.49 o 
  -2  12   4     1050.01     1016.61     46.21 o 
  -1  12   4       55.38       56.15     18.48 o 
   0  12   4      254.77      277.06     22.44 o 
   1  12   4     1015.76      993.37     43.83 o 
   2  12   4      159.51      193.36     24.03 o 
   3  12   4       15.66       25.43     18.13 o 
   4  12   4      114.01      122.51     23.85 o 
   5  12   4      575.05      664.92     43.21 o 
   6  12   4     1413.12     1386.60     61.08 o 
   7  12   4     1152.34     1120.99     57.12 o 
   8  12   4       39.37       60.20     23.76 o 
   9  12   4      223.06      250.92     34.85 o 
  10  12   4       82.43       75.86     26.14 o 
  11  12   4      899.59      810.22     54.83 o 
  12  12   4       27.05       20.42     24.03 o 
 -10  13   4      862.05      827.12     50.69 o 
  -9  13   4        4.11        6.07     11.97 o 
  -8  13   4       87.71      110.98     22.09 o 
  -7  13   4       98.04      108.25     22.18 o 
  -5  13   4        1.42       -1.85     10.47 o 
  -4  13   4      536.67      560.71     36.00 o 
  -3  13   4      205.39      183.06     24.73 o 
  -2  13   4     1525.87     1431.84     57.29 o 
  -1  13   4       46.62       62.84     18.31 o 
   0  13   4      483.13      410.57     32.92 o 
   1  13   4       55.22       35.26     20.55 o 
   2  13   4     2856.57     2973.25     83.96 o 
   3  13   4      437.46      458.80     35.29 o 
   4  13   4       57.21       75.95     22.53 o 
   5  13   4      176.60      178.48     27.28 o 
   6  13   4     1871.02     2033.39     77.27 o 
   7  13   4      551.21      568.28     44.89 o 
   8  13   4       80.96       93.29     27.37 o 
   9  13   4      363.04      305.13     37.58 o 
  10  13   4      670.62      695.81     52.89 o 
  11  13   4       36.55       12.32     23.15 o 
  -9  14   4      165.89      163.26     26.32 o 
  -8  14   4      118.40       73.31     18.66 o 
  -7  14   4       29.15       42.95     16.81 o 
  -6  14   4     1111.89     1091.94     54.65 o 
  -4  14   4       30.98       19.45     16.55 o 
  -3  14   4        3.44       21.12     16.28 o 
  -2  14   4      577.48      589.84     41.10 o 
  -1  14   4     1301.84     1486.58     62.31 o 
   0  14   4        7.59       38.72     19.27 o 
   1  14   4      225.91      261.57     30.98 o 
   2  14   4      444.91      421.92     38.02 o 
   3  14   4     1302.78     1429.11     60.29 o 
   4  14   4       15.45       -2.20     16.28 o 
   5  14   4       68.73       89.33     24.03 o 
   6  14   4      399.99      370.17     37.93 o 
   7  14   4      607.78      701.09     49.55 o 
   8  14   4       90.51      103.50     27.72 o 
   9  14   4      189.58      191.95     34.59 o 
  -7  15   4       43.19       46.73     16.02 o 
  -6  15   4      571.70      509.84     39.60 o 
  -4  15   4        0.55        3.52     14.70 o 
  -3  15   4        0.00        1.06     14.79 o 
  -2  15   4      332.65      305.22     34.24 o 
  -1  15   4      866.45      878.52     51.49 o 
   0  15   4        1.83       25.96     19.71 o 
   1  15   4      279.66      276.53     34.06 o 
   2  15   4      813.04      804.94     51.31 o 
   3  15   4      404.48      473.41     42.33 o 
   5  15   4      528.45      572.68     44.97 o 
   6  15   4       58.55       46.29     23.15 o 
   7  15   4      144.28      122.51     29.04 o 
   8  15   4       51.62       27.72     23.85 o 
  -3  16   4      331.19      344.47     36.61 o 
  -2  16   4      476.44      619.59     45.41 o 
  -1  16   4      427.88      552.79     43.39 o 
   0  16   4       56.06       65.04     22.53 o 
   1  16   4      258.20      224.16     33.44 o 
   2  16   4      326.70      356.62     39.96 o 
   3  16   4      895.00     1075.84     61.70 o 
   4  16   4      622.07      609.91     47.97 o 
  -1  17   4      527.54      611.76     47.44 o 
   0  17   4        5.81      -14.35     16.63 o 
   1  17   4      209.27      241.59     34.94 o 
  -2 -12   5       66.79      106.40     28.43 o 
  -1 -12   5       58.66       35.12     22.27 o 
   0 -12   5        5.53       30.54     21.83 o 
   1 -12   5      248.90      263.77     36.44 o 
   2 -12   5      701.43      618.98     48.32 o 
   3 -12   5       16.74       23.76     21.91 o 
   4 -12   5      601.71      529.47     45.06 o 
   5 -12   5      182.83      204.01     33.00 o 
   6 -12   5       51.27       43.92     21.83 o 
   7 -12   5       81.38       75.16     23.50 o 
  -4 -11   5       21.83       19.98     19.80 o 
  -3 -11   5       45.90       65.57     23.67 o 
  -2 -11   5      233.57      259.10     33.97 o 
  -1 -11   5       13.65       13.99     17.78 o 
   0 -11   5       33.93        0.18     16.90 o 
   1 -11   5       72.82      112.39     26.14 o 
   2 -11   5      211.78      209.82     31.07 o 
   3 -11   5      590.35      647.84     47.09 o 
   4 -11   5       56.29       20.07     17.25 o 
   5 -11   5      809.00      781.00     50.25 o 
   6 -11   5      371.48      398.60     39.43 o 
   7 -11   5      871.63     1004.02     57.12 o 
   8 -11   5      581.77      483.26     43.48 o 
   9 -11   5      120.78      100.33     26.67 o 
  -6 -10   5        7.98        7.50     24.99 o 
  -5 -10   5      342.72      372.03     26.96 o 
  -4 -10   5      419.35      486.55     28.73 o 
  -3 -10   5       49.47       59.49     21.91 o 
  -2 -10   5      425.62      422.71     38.81 o 
  -1 -10   5      707.51      737.00     47.53 o 
   0 -10   5      186.92      204.27     30.10 o 
   1 -10   5      202.17      183.06     27.81 o 
   2 -10   5      366.44      293.69     32.30 o 
   3 -10   5     3527.53     3467.08    102.97 o 
   4 -10   5      511.95      490.83     40.75 o 
   5 -10   5      270.82      313.67     33.71 o 
   6 -10   5      471.89      404.67     38.55 o 
   7 -10   5      613.67      699.07     47.09 o 
   8 -10   5     1344.46     1185.85     59.23 o 
   9 -10   5     1114.53     1188.14     61.17 o 
  10 -10   5       20.96       41.01     21.03 o 
  11 -10   5       96.58      106.23     27.20 o 
  -8  -9   5      286.42      316.42     26.63 o 
  -7  -9   5      438.05      433.71     29.12 o 
  -6  -9   5       40.12       56.94     16.07 o 
  -5  -9   5       74.42       79.88     20.46 o 
  -4  -9   5      971.38      931.29     36.72 o 
  -3  -9   5      132.18      143.22     18.20 o 
  -2  -9   5        6.23       -0.97     14.87 o 
  -1  -9   5      155.53      155.25     25.96 o 
   0  -9   5     1324.72     1359.32     58.35 o 
   1  -9   5      183.74      180.86     26.67 o 
   2  -9   5      143.50      166.16     25.52 o 
   3  -9   5      635.25      637.55     42.77 o 
   4  -9   5     3286.28     3179.11     94.35 o 
   5  -9   5      329.50      314.64     32.92 o 
   6  -9   5      114.24      111.51     24.11 o 
   7  -9   5       42.40       39.60     19.63 o 
   8  -9   5      755.62      694.66     44.71 o 
   9  -9   5       41.52       61.87     21.47 o 
  10  -9   5       11.88       15.84     18.13 o 
  11  -9   5      408.73      356.53     37.49 o 
  12  -9   5      401.98      462.88     27.72 o 
  -9  -8   5     1593.46     1628.89     78.07 o 
  -8  -8   5      174.86      192.02     21.35 o 
  -7  -8   5      152.28      183.23     20.62 o 
  -6  -8   5      635.13      583.46     30.59 o 
  -5  -8   5      876.83      897.16     35.27 o 
  -4  -8   5      594.34      564.13     28.36 o 
  -3  -8   5        3.30       -0.32     10.21 o 
  -2  -8   5       12.46        6.19     11.13 o 
  -1  -8   5     1007.51      960.39     32.68 o 
   0  -8   5      182.08      207.70     25.96 o 
   1  -8   5      149.51      154.02     24.03 o 
   2  -8   5       53.79       53.77     18.57 o 
   3  -8   5      116.66      130.26     23.59 o 
   4  -8   5      341.39      359.70     32.48 o 
   5  -8   5      251.89      192.30     27.11 o 
   6  -8   5      366.08      335.76     32.04 o 
   7  -8   5      727.62      645.29     42.77 o 
   8  -8   5      563.01      535.01     39.78 o 
   9  -8   5      410.13      431.16     37.32 o 
  10  -8   5       84.24       67.94     21.56 o 
  11  -8   5       55.62       45.15     19.89 o 
  12  -8   5      307.79      252.11     21.77 o 
  13  -8   5      177.04      155.68     18.86 o 
 -10  -7   5       13.51       41.98     24.47 o 
  -9  -7   5       86.43       86.51     26.40 o 
  -8  -7   5     4730.00     4860.56     90.55 o 
  -7  -7   5      796.02      756.66     33.28 o 
  -6  -7   5      145.35      153.96     25.48 o 
  -5  -7   5      282.23      246.19     20.45 o 
  -4  -7   5     2349.72     2325.37     53.34 o 
  -3  -7   5       72.43       86.35     14.67 o 
  -2  -7   5       29.24       30.98     12.59 o 
  -1  -7   5      139.86      118.45     14.81 o 
   0  -7   5     1627.25     1572.29     39.05 o 
   1  -7   5      246.31      202.16     25.08 o 
   2  -7   5     3154.21     3021.22     83.26 o 
   3  -7   5        2.65       12.41     14.17 o 
   4  -7   5     4233.27     4165.08    102.97 o 
   5  -7   5        4.76        6.16     16.46 o 
   6  -7   5      906.51      749.67     43.74 o 
   7  -7   5      173.48      166.69     26.14 o 
   8  -7   5     3918.54     3768.07    102.18 o 
   9  -7   5     1156.47     1235.66     56.68 o 
  10  -7   5       28.10        8.45     16.02 o 
  11  -7   5       18.98        2.65     21.12 o 
  12  -7   5      548.02      573.64     28.23 o 
  13  -7   5      958.42     1102.91     38.82 o 
  14  -7   5       80.67      102.27     24.99 o 
 -10  -6   5       16.30       56.06     26.05 o 
  -9  -6   5      128.31      111.42     28.78 o 
  -8  -6   5      147.05      119.96     29.04 o 
  -7  -6   5     1900.89     1866.85     49.16 o 
  -6  -6   5      113.95      128.63     21.17 o 
  -5  -6   5       33.12       58.27     13.44 o 
  -4  -6   5        0.87      -11.00     10.17 o 
  -3  -6   5     1525.60     1462.57     39.46 o 
  -2  -6   5       30.74       44.93     12.23 o 
  -1  -6   5      141.58      103.20     13.83 o 
   0  -6   5       75.78       56.08     11.48 o 
   1  -6   5      778.85      727.99     24.88 o 
   2  -6   5       28.22       30.62      9.64 o 
   3  -6   5      219.91      186.58     22.62 o 
   4  -6   5     1994.74     1894.60     61.96 o 
   5  -6   5     8724.66     8765.29    168.19 o 
   6  -6   5      186.36      219.32     26.14 o 
   7  -6   5      237.87      228.74     27.81 o 
   8  -6   5      122.95      191.42     25.70 o 
   9  -6   5      762.85      723.44     43.92 o 
  10  -6   5       70.69       73.31     20.24 o 
  11  -6   5       28.02       31.98     10.66 o 
  12  -6   5      662.53      679.19     28.77 o 
  13  -6   5      821.11      869.76     84.67 o 
  14  -6   5       28.61       35.38     19.54 o 
  15  -6   5      370.26      326.78     36.08 o 
 -11  -5   5       74.14       50.43     25.35 o 
 -10  -5   5      281.77      316.57     37.49 o 
  -9  -5   5      425.98      376.42     39.16 o 
  -8  -5   5     3060.59     2901.96     95.58 o 
  -7  -5   5      125.63      140.64     28.25 o 
  -6  -5   5      106.64      114.81     15.14 o 
  -5  -5   5        1.68       -2.14      9.60 o 
  -4  -5   5      994.80      933.35     31.25 o 
  -3  -5   5      450.40      383.70     20.66 o 
  -2  -5   5        4.34       11.23      9.70 o 
  -1  -5   5     2650.71     2532.49     48.03 o 
   0  -5   5      556.29      526.96     21.05 o 
   1  -5   5      290.57      235.17     14.81 o 
   2  -5   5      143.89      130.43     15.09 o 
   3  -5   5      326.42      255.66     23.72 o 
   4  -5   5      909.68      811.98     38.81 o 
   5  -5   5      287.92      268.43     25.70 o 
   7  -5   5     2682.66     2725.15     77.98 o 
   8  -5   5     2676.21     2646.03     78.42 o 
   9  -5   5     1480.75     1461.41     57.82 o 
  10  -5   5      613.78      681.40     26.70 o 
  11  -5   5      259.98      279.51     19.47 o 
  12  -5   5      419.29      379.95     22.14 o 
  13  -5   5      369.76      389.60     23.42 o 
  14  -5   5      501.49      585.62     42.42 o 
  15  -5   5      994.12     1020.21     55.36 o 
 -12  -4   5      107.22      154.90     34.24 o 
 -11  -4   5      529.07      532.64     47.44 o 
 -10  -4   5       20.94       20.42     21.21 o 
  -9  -4   5      893.53      907.47     55.27 o 
  -8  -4   5      362.15      350.46     35.91 o 
  -7  -4   5     5387.16     5314.23    130.87 o 
  -6  -4   5       18.61       21.12     22.09 o 
  -5  -4   5      197.16      195.61     16.26 o 
  -4  -4   5       84.04       73.68     12.57 o 
  -3  -4   5     6319.75     6396.20     89.95 o 
  -2  -4   5       27.21       68.73     10.78 o 
  -1  -4   5      222.67      219.01     14.09 o 
   0  -4   5      192.44      170.60     12.66 o 
   1  -4   5     7322.29     7211.58     92.10 o 
   2  -4   5      372.06      442.17     22.35 o 
   3  -4   5      173.95      203.16     12.07 o 
   4  -4   5       90.20      103.99     18.31 o 
   5  -4   5     6243.66     6756.46    132.19 o 
   6  -4   5       82.36       89.07     18.57 o 
   7  -4   5      613.25      547.07     35.20 o 
   8  -4   5      592.76      535.98     33.97 o 
   9  -4   5     3388.95     3325.38     88.98 o 
  10  -4   5       13.80       33.47     10.34 o 
  11  -4   5       49.28       60.23     13.42 o 
  12  -4   5     1295.97     1428.59     38.86 o 
  13  -4   5      561.42      448.59     35.12 o 
  14  -4   5       41.01       39.34     19.63 o 
  15  -4   5       71.31       55.89     19.36 o 
  16  -4   5      649.21      709.98     47.09 o 
 -12  -3   5       11.67        5.46     20.95 o 
 -11  -3   5      539.97      597.94     47.17 o 
 -10  -3   5       47.66       38.20     23.85 o 
  -9  -3   5      778.71      845.60     52.28 o 
  -8  -3   5      107.60      103.94     25.08 o 
  -7  -3   5        1.27        2.02     21.39 o 
  -6  -3   5     4231.01     4426.03    110.72 o 
  -5  -3   5     1360.92     1239.01     51.84 o 
  -4  -3   5       88.27      103.05     11.95 o 
  -3  -3   5        3.67        0.17      7.75 o 
  -2  -3   5     6699.55     7145.41     93.13 o 
  -1  -3   5     1271.43     1190.49     28.57 o 
   0  -3   5        1.13        2.26      6.06 o 
   1  -3   5       39.12       34.03      7.78 o 
   2  -3   5     6830.65     7536.73     92.92 o 
   3  -3   5     4317.33     4396.03     60.29 o 
   4  -3   5        6.33       11.24     10.65 o 
   5  -3   5       42.37       53.75      6.63 o 
   6  -3   5     5676.94     5667.25     72.15 o 
   7  -3   5     4151.50     4113.95     94.08 o 
   8  -3   5        7.12        0.97     12.50 o 
   9  -3   5      335.70      409.05     19.39 o 
  10  -3   5     1370.78     1316.33     45.06 o 
  11  -3   5      477.24      490.46     37.62 o 
  12  -3   5      508.95      476.21     22.54 o 
  13  -3   5      245.79      215.89     27.90 o 
  14  -3   5      400.03      414.97     36.08 o 
  15  -3   5     1016.16     1060.52     54.57 o 
  16  -3   5        7.50       -8.98     15.05 o 
 -13  -2   5       24.99       20.95     24.55 o 
 -12  -2   5        1.55        4.05     21.47 o 
 -11  -2   5      898.68      888.20     55.71 o 
 -10  -2   5        3.88        6.60     20.24 o 
  -9  -2   5     1691.00     1769.01     71.82 o 
  -8  -2   5     1591.46     1569.75     65.66 o 
  -7  -2   5     3599.90     3557.02     97.34 o 
  -6  -2   5      167.96      113.45     23.76 o 
  -5  -2   5      686.07      780.12     42.60 o 
  -4  -2   5       79.03       69.23      9.62 o 
  -3  -2   5     2183.41     2380.24     42.74 o 
  -2  -2   5     1079.05     1034.15     25.68 o 
  -1  -2   5      186.06      221.75     23.19 o 
   0  -2   5    14881.69    15654.60    172.09 o 
   1  -2   5      874.02      723.44     20.03 o 
   2  -2   5      260.58      325.69     13.56 o 
   3  -2   5       90.63       74.58      7.76 o 
   4  -2   5      165.26      115.92     11.57 o 
   5  -2   5      840.57      870.48     20.31 o 
   6  -2   5      382.22      345.76     15.67 o 
   7  -2   5       10.55       35.46      6.69 o 
   8  -2   5    11264.89    12158.31    140.15 o 
   9  -2   5      295.44      279.81     15.49 o 
  10  -2   5        2.53       11.93      7.44 o 
  11  -2   5      211.29      214.75     15.61 o 
  12  -2   5     1174.58     1161.48     32.67 o 
  13  -2   5      332.01      301.52     29.40 o 
  14  -2   5      214.21      225.04     28.52 o 
  15  -2   5      229.16      219.94     29.13 o 
 -13  -1   5        1.61       31.60     22.35 o 
 -12  -1   5      224.82      289.64     36.96 o 
 -11  -1   5      181.97      158.07     29.22 o 
 -10  -1   5     1360.59     1325.17     61.43 o 
  -9  -1   5      468.19      459.41     39.16 o 
  -8  -1   5     1340.88     1299.47     58.88 o 
  -7  -1   5     1150.14     1160.24     51.93 o 
  -6  -1   5     6163.09     6127.54    131.40 o 
  -5  -1   5     2001.67     1973.81     61.87 o 
  -4  -1   5     1857.41     1667.09     33.23 o 
  -3  -1   5     7444.06     7748.39    116.44 o 
  -2  -1   5    14752.53    15549.20    170.87 o 
  -1  -1   5      598.32      693.83     18.96 o 
   0  -1   5     3957.59     3984.03     54.78 o 
   1  -1   5      766.58      838.00     39.43 o 
   2  -1   5     1268.17     1281.60     25.14 o 
   3  -1   5       27.66       29.24      6.07 o 
   4  -1   5     4474.17     4307.08     57.59 o 
   5  -1   5      212.80      131.31     16.90 o 
   6  -1   5     3007.55     3075.14     46.13 o 
   7  -1   5       26.15       30.19      6.74 o 
   8  -1   5      309.08      294.21     12.49 o 
   9  -1   5     6109.46     6582.45     69.55 o 
  10  -1   5       48.30       35.53      6.95 o 
  11  -1   5      317.32      284.26     52.28 o 
  12  -1   5       14.35       -0.88     13.11 o 
  13  -1   5     1156.93     1231.88     53.69 o 
  14  -1   5      254.68      275.03     29.48 o 
  15  -1   5       84.39       98.22     22.62 o 
  16  -1   5      121.45      159.39     27.37 o 
 -13   0   5      211.69      258.84     36.17 o 
 -12   0   5      218.39      215.71     32.21 o 
 -11   0   5       63.40       94.17     25.61 o 
 -10   0   5      196.18      190.01     28.43 o 
  -9   0   5        7.11       -7.66     16.99 o 
  -8   0   5      359.73      369.20     33.88 o 
  -7   0   5     1662.37     1767.95     63.54 o 
  -6   0   5      163.62      130.17     21.74 o 
  -5   0   5     1983.78     1926.46     59.41 o 
  -4   0   5     6010.31     5835.92    144.16 o 
  -3   0   5     2665.98     2918.26     44.00 o 
  -2   0   5     1642.05     1858.26     31.59 o 
  -1   0   5       78.98       89.79      7.55 o 
   0   0   5     2264.83     2011.96     32.63 o 
   1   0   5     1693.41     1710.85     29.14 o 
   2   0   5       12.65       38.82      6.35 o 
   3   0   5     1692.58     1697.19     29.47 o 
   4   0   5     7152.90     6994.10     84.16 o 
   5   0   5       90.62       80.57      7.87 o 
   6   0   5     1726.35     1978.91     34.75 o 
   7   0   5      586.82      539.68     13.23 o 
   8   0   5     5418.57     5394.40     57.86 o 
   9   0   5     2986.74     2998.57     39.09 o 
  10   0   5      165.70      192.94     15.82 o 
  11   0   5      606.85      631.64     18.49 o 
  12   0   5      291.71      337.08     29.84 o 
  13   0   5       75.04       94.17     20.59 o 
  14   0   5      312.15      262.97     28.52 o 
  15   0   5      538.89      570.57     40.04 o 
  16   0   5      422.68      401.85     36.52 o 
  17   0   5       25.40       33.71     17.51 o 
 -14   1   5      113.53      144.95     30.98 o 
 -13   1   5      548.84      568.40     44.75 o 
 -12   1   5      121.04      168.08     19.75 o 
 -11   1   5     1150.33     1228.04     39.99 o 
 -10   1   5      118.08      108.14     15.65 o 
  -9   1   5       81.24       64.70     14.55 o 
  -8   1   5     2724.52     2739.10     54.99 o 
  -7   1   5     4341.93     4250.36    118.86 o 
  -6   1   5     2509.29     2463.52     56.59 o 
  -5   1   5      663.47      584.02     21.29 o 
  -4   1   5      167.85      177.23      9.13 o 
  -3   1   5     3385.86     3517.45     39.52 o 
  -2   1   5     1824.26     1724.79     24.16 o 
  -1   1   5      740.99      664.95     15.58 o 
   0   1   5      395.05      408.50     12.76 o 
   1   1   5     8170.48     8784.44     99.29 o 
   2   1   5      116.02      107.32     11.18 o 
   3   1   5     2151.81     2177.50     34.39 o 
   4   1   5     4754.05     5006.86     89.77 o 
   5   1   5     3490.49     3666.65     51.86 o 
   6   1   5      332.13      378.85     17.81 o 
   7   1   5     4257.79     4732.59     52.63 o 
   8   1   5      453.12      460.47     12.87 o 
   9   1   5     6838.41     6722.59     69.97 o 
  10   1   5       34.52       38.84      7.13 o 
  11   1   5      831.44      790.09     29.44 o 
  12   1   5       16.04        9.75     10.02 o 
  13   1   5     1851.44     1977.76     47.06 o 
  14   1   5      440.61      375.28     32.83 o 
  15   1   5       26.31       20.51     15.84 o 
  16   1   5       30.60       62.66     18.13 o 
 -14   2   5      179.24      188.50     22.20 o 
 -13   2   5       53.63       55.12     14.67 o 
 -12   2   5      188.69      162.21     18.79 o 
 -11   2   5      478.89      504.82     27.86 o 
 -10   2   5      113.00      100.57     32.83 o 
  -9   2   5     2115.35     2121.74     48.85 o 
  -8   2   5      154.59      160.28     15.68 o 
  -7   2   5     6085.47     6220.38     89.06 o 
  -6   2   5      298.59      245.16     27.20 o 
  -5   2   5     4761.55     5100.77     98.79 o 
  -4   2   5     1649.76     1795.80     23.82 o 
  -3   2   5    30868.38    33342.94    328.63 o 
  -2   2   5     5482.47     6072.34     58.22 o 
  -1   2   5     1281.47     1456.54     31.29 o 
   0   2   5     6020.74     6306.94     58.93 o 
   1   2   5      174.08       98.42      9.15 o 
   2   2   5     7345.51     7086.24     82.68 o 
   3   2   5     5114.26     5691.16     70.44 o 
   4   2   5      107.82       83.91      7.90 o 
   5   2   5     3513.88     3370.01     35.52 o 
   6   2   5     1876.41     1735.63     29.51 o 
   7   2   5     2782.27     3048.67     35.65 o 
   8   2   5      380.53      398.60     11.72 o 
   9   2   5      757.30      722.29     16.97 o 
  10   2   5     4424.75     4626.73     54.79 o 
  11   2   5      128.45      132.83     14.50 o 
  12   2   5       64.49       57.98     15.27 o 
  13   2   5        2.00        6.77     10.74 o 
  14   2   5      401.33      478.17     40.40 o 
  15   2   5        4.94        0.88     13.91 o 
  16   2   5      414.52      466.89     37.32 o 
  17   2   5       33.90       64.69     20.42 o 
 -14   3   5      264.83      240.12     34.28 o 
 -13   3   5      275.59      254.33     21.91 o 
 -12   3   5      174.69      142.90     18.08 o 
 -11   3   5     1132.64     1066.09     59.14 o 
 -10   3   5      473.20      521.44     26.45 o 
  -9   3   5      323.29      310.57     20.34 o 
  -8   3   5      639.26      586.81     24.33 o 
  -7   3   5     1320.00     1310.14     34.13 o 
  -6   3   5     2642.96     2589.79     47.52 o 
  -5   3   5        0.15        4.20      6.49 o 
  -4   3   5     3381.22     3777.95     56.51 o 
  -3   3   5     6543.66     6662.07     83.49 o 
  -2   3   5     8187.39     8944.28    119.69 o 
  -1   3   5       39.45       40.59      3.22 o 
   0   3   5     1169.96     1401.26     36.44 o 
   1   3   5    15876.22    17260.42    255.46 o 
   2   3   5     6301.01     6736.95     79.75 o 
   3   3   5     2480.43     2464.92     37.94 o 
   4   3   5      104.79      126.01      8.87 o 
   5   3   5     1598.76     1557.37     30.25 o 
   6   3   5     2793.39     2597.75     43.58 o 
   7   3   5      106.44      113.06      6.66 o 
   8   3   5      597.28      645.36     14.65 o 
   9   3   5     6655.48     7016.62     72.69 o 
  10   3   5      641.66      604.57     24.95 o 
  11   3   5       18.60       35.79     12.59 o 
  12   3   5       11.05       -1.97      9.91 o 
  13   3   5       53.33       66.53     14.13 o 
  14   3   5      213.72      252.56     21.27 o 
  15   3   5      309.19      297.75     23.34 o 
  16   3   5       40.43       44.90     15.11 o 
 -14   4   5        1.81        5.54     15.75 o 
 -13   4   5       98.96      134.13     18.26 o 
 -12   4   5      500.61      505.48     35.42 o 
 -11   4   5      142.35      161.55     17.11 o 
 -10   4   5      286.31      292.76     20.23 o 
  -9   4   5       14.65       12.08     10.38 o 
  -8   4   5       66.61       77.12     12.51 o 
  -7   4   5     2398.51     2313.53     45.92 o 
  -6   4   5      512.83      474.33     19.85 o 
  -5   4   5       32.69       45.81      8.88 o 
  -4   4   5     1699.27     1916.77     36.49 o 
  -3   4   5     8001.02     9033.51    106.82 o 
  -2   4   5     6526.35     7558.28     90.58 o 
  -1   4   5     3885.39     4166.69     55.04 o 
   0   4   5      416.58      521.95     10.78 o 
   1   4   5    20417.42    21420.78    178.81 o 
   2   4   5      728.42      619.36     11.35 o 
   3   4   5      797.27      670.61     15.84 o 
   4   4   5    13263.88    13735.75    153.23 o 
   5   4   5     1801.20     1651.25     44.89 o 
   6   4   5    17206.44    18008.25    258.09 o 
   7   4   5      393.51      288.52     24.47 o 
   8   4   5      536.98      432.52     19.50 o 
   9   4   5     1856.54     1947.50     42.76 o 
  10   4   5     4094.66     3977.54    120.84 o 
  11   4   5      166.15      150.91     16.49 o 
  12   4   5      268.91      222.88     19.49 o 
  13   4   5        7.10       38.34     12.55 o 
  14   4   5      589.50      647.08     31.55 o 
  15   4   5       82.72       78.06     21.61 o 
  16   4   5       48.00       55.42     36.57 o 
 -14   5   5     1566.18     1575.47     69.09 o 
 -13   5   5        1.85       -3.96     15.40 o 
 -12   5   5       22.24        7.38     21.78 o 
 -11   5   5      485.22      477.87     40.88 o 
 -10   5   5     1989.95     1975.44     46.80 o 
  -9   5   5     1794.13     1779.81     42.72 o 
  -8   5   5      353.64      344.82     20.86 o 
  -7   5   5       62.71       78.43     18.17 o 
  -6   5   5     8593.80     8611.38    158.11 o 
  -5   5   5       63.55       49.56     16.77 o 
  -4   5   5     3448.47     3744.52     56.29 o 
  -3   5   5        5.14       12.33      6.23 o 
  -2   5   5    35327.41    41303.88   2583.81 o 
  -1   5   5     1014.09      831.67     20.11 o 
   0   5   5     1398.15     1530.20     27.31 o 
   1   5   5      111.74      234.51     10.35 o 
   2   5   5      258.95      242.59     16.10 o 
   3   5   5      796.42      825.78     21.15 o 
   4   5   5     1088.22     1119.19     26.01 o 
   5   5   5      282.83      273.15     16.24 o 
   6   5   5     1702.30     1544.14     34.01 o 
   7   5   5     4330.43     4537.93     68.92 o 
   8   5   5       77.04       67.00     11.23 o 
   9   5   5     2352.63     2361.48     48.92 o 
  10   5   5      798.00      691.75     27.43 o 
  11   5   5      553.67      489.86     25.85 o 
  12   5   5      582.52      538.77     26.99 o 
  13   5   5       28.87       45.47     13.24 o 
  14   5   5      481.92      542.32     28.83 o 
  15   5   5     1581.41     1523.41     73.58 o 
  16   5   5       55.30       94.73     17.85 o 
 -13   6   5     1240.13     1291.64     60.99 o 
 -12   6   5       45.95       62.75     18.83 o 
 -11   6   5      914.63      842.70     45.59 o 
 -10   6   5       22.41       19.40     10.05 o 
  -9   6   5     3008.71     2951.27     56.93 o 
  -8   6   5     1329.93     1279.89     34.40 o 
  -7   6   5      396.08      393.53     19.13 o 
  -6   6   5      126.91      108.76     11.87 o 
  -5   6   5     8513.01     8930.90    113.18 o 
  -4   6   5      301.73      255.14      9.20 o 
  -3   6   5      117.86      164.83      7.86 o 
  -2   6   5    10206.96    11152.92    101.24 o 
  -1   6   5    18845.12    21242.90    267.77 o 
   0   6   5    11031.95    11821.78    131.73 o 
   1   6   5     1206.56     1200.81     38.37 o 
   2   6   5      518.49      612.64     27.55 o 
   3   6   5     3216.18     3012.06     70.32 o 
   4   6   5       79.42       44.89     12.06 o 
   5   6   5      145.36      234.72     19.01 o 
   6   6   5        3.49       10.63      9.95 o 
   7   6   5     3519.14     3468.06     58.87 o 
   8   6   5      168.27      165.64     15.06 o 
   9   6   5        1.76       -0.36      9.11 o 
  10   6   5     1245.60     1237.68     42.95 o 
  11   6   5      511.07      524.84     27.02 o 
  12   6   5      152.07      141.43     17.47 o 
  13   6   5      367.48      431.13     25.97 o 
  14   6   5      113.31      120.84     30.36 o 
  15   6   5      280.95      223.55     35.64 o 
  16   6   5       51.86       74.10     29.84 o 
 -13   7   5       27.44       36.26     20.51 o 
 -12   7   5      178.53      139.67     25.52 o 
 -11   7   5      127.10      119.87     23.23 o 
 -10   7   5      336.21      378.88     31.60 o 
  -9   7   5        4.25        4.23      8.59 o 
  -8   7   5      610.37      582.34     23.76 o 
  -7   7   5     1171.99     1172.65     50.30 o 
  -6   7   5     1515.49     1473.53     34.66 o 
  -5   7   5     1056.16     1057.39     27.85 o 
  -4   7   5      139.11      187.83      9.42 o 
  -3   7   5     6445.56     7220.08     72.09 o 
  -2   7   5     1895.64     1801.93     26.65 o 
  -1   7   5     1863.69     1914.22     35.16 o 
   0   7   5      245.51      152.96     16.11 o 
   1   7   5     1988.67     1862.91     51.40 o 
   2   7   5     1630.56     1512.46     46.21 o 
   3   7   5     1926.11     1778.69     52.28 o 
   4   7   5       11.58       31.86     12.15 o 
   5   7   5     4725.01     4918.63    106.23 o 
   6   7   5     2938.92     3053.43     79.12 o 
   7   7   5     3322.19     3270.20     85.63 o 
   8   7   5     1067.17     1220.97     51.93 o 
   9   7   5     2107.08     2000.82     68.21 o 
  10   7   5      871.61      766.57     46.47 o 
  11   7   5     1834.33     1878.14     72.52 o 
  12   7   5      823.59      745.62     49.64 o 
  13   7   5      861.46      837.77     53.16 o 
  14   7   5      556.15      550.86     47.26 o 
  15   7   5      253.29      186.85     35.82 o 
 -13   8   5     4096.07     4565.97    123.65 o 
 -12   8   5     1064.65     1045.83     54.39 o 
 -11   8   5      278.00      251.53     29.75 o 
 -10   8   5       37.30       39.69     16.46 o 
  -9   8   5     2365.20     2153.70     70.94 o 
  -8   8   5      235.27      185.35     23.94 o 
  -7   8   5        5.22       17.23      9.09 o 
  -6   8   5        3.89       -9.31     13.25 o 
  -5   8   5     2571.53     2500.57     46.51 o 
  -4   8   5       32.61       32.42      6.32 o 
  -3   8   5     4974.13     5323.71     64.98 o 
  -2   8   5      750.34      679.16     16.51 o 
  -1   8   5     7112.99     7156.47    131.40 o 
   0   8   5       20.68       20.86      9.68 o 
   1   8   5      400.20      348.70     23.32 o 
   2   8   5       51.96       27.99     11.44 o 
   3   8   5     2333.31     2360.87     63.90 o 
   4   8   5       16.47       18.83     10.91 o 
   5   8   5       20.33        6.78     12.06 o 
   6   8   5     2642.50     2688.98     76.04 o 
   7   8   5     2746.73     2672.69     77.98 o 
   8   8   5     1127.80     1101.54     50.69 o 
   9   8   5      450.54      485.73     38.90 o 
  10   8   5     1510.31     1491.42     63.19 o 
  11   8   5      232.48      201.54     29.66 o 
  12   8   5       42.76       50.08     25.08 o 
  13   8   5       48.63       87.75     27.64 o 
  14   8   5     1314.68     1512.19     74.37 o 
  15   8   5      279.29      321.06     41.28 o 
 -13   9   5      467.71      529.38     44.09 o 
 -12   9   5     1138.47     1120.11     57.47 o 
 -11   9   5      283.35      314.90     32.92 o 
 -10   9   5        7.14      -17.69     12.06 o 
  -9   9   5      267.98      193.89     25.61 o 
  -8   9   5      241.43      258.66     26.49 o 
  -7   9   5     1371.50     1335.47     52.98 o 
  -6   9   5      281.51      312.61     27.11 o 
  -5   9   5       54.17       55.25      9.79 o 
  -4   9   5     1210.21     1093.72     24.61 o 
  -3   9   5      322.14      281.15     12.53 o 
  -2   9   5       14.96       13.29      9.00 o 
  -1   9   5      749.46      846.48     33.88 o 
   0   9   5    10721.35    11379.99    194.41 o 
   1   9   5    10204.49    10976.20    190.45 o 
   2   9   5      148.48      141.78     17.78 o 
   4   9   5     2388.06     2400.57     69.09 o 
   5   9   5     2348.94     2162.76     66.98 o 
   6   9   5       23.30        3.78     14.17 o 
   7   9   5        8.86       18.57     17.34 o 
   8   9   5     3457.03     3406.61     95.93 o 
   9   9   5       74.64       66.54     22.62 o 
  10   9   5      909.63      881.33     50.61 o 
  11   9   5        5.09        4.31     19.89 o 
  12   9   5       69.59       62.75     26.32 o 
  13   9   5      212.45      215.19     36.44 o 
  14   9   5      153.01      203.04     37.93 o 
 -12  10   5       16.55       -6.25     17.87 o 
 -11  10   5       10.39       32.04     18.04 o 
 -10  10   5      156.21      150.76     25.43 o 
  -9  10   5      344.73      402.03     34.24 o 
  -8  10   5       29.82       14.61     13.29 o 
  -7  10   5      397.46      421.22     31.68 o 
  -6  10   5     4613.73     4820.67    112.21 o 
  -5  10   5      684.89      678.29     36.88 o 
  -4  10   5     2800.97     2768.49     40.24 o 
  -3  10   5       41.96       46.22      7.81 o 
  -2  10   5     4853.46     4960.80     71.69 o 
  -1  10   5     1816.01     1800.28     40.48 o 
   0  10   5      678.67      785.23     34.85 o 
   1  10   5     2181.07     2263.54     63.72 o 
   2  10   5     5914.21     5958.65    121.37 o 
   3  10   5       21.74       42.51     15.23 o 
   4  10   5       43.71       29.75     15.84 o 
   5  10   5        0.98       -4.66     13.91 o 
   6  10   5     2146.08     2000.38     69.18 o 
   7  10   5      367.88      366.83     33.09 o 
   8  10   5      213.49      173.82     27.11 o 
   9  10   5      113.27      133.69     27.20 o 
  10  10   5     4351.46     4395.67    121.89 o 
  11  10   5      142.57      137.91     29.04 o 
  12  10   5      418.99      359.61     41.10 o 
  13  10   5        9.15      -28.08     21.83 o 
  14  10   5     1299.38     1599.32     82.29 o 
 -11  11   5      436.46      477.81     41.36 o 
 -10  11   5      657.33      787.78     48.23 o 
  -9  11   5      142.16      157.36     24.99 o 
  -8  11   5     1038.43     1012.38     50.52 o 
  -7  11   5     1328.66     1438.79     58.88 o 
  -6  11   5       55.67       72.87     18.92 o 
  -5  11   5      639.97      615.90     37.23 o 
  -4  11   5     2120.52     2075.07     89.15 o 
  -3  11   5      284.70      321.24     25.17 o 
  -2  11   5      313.38      322.99     17.40 o 
  -1  11   5     5055.02     5186.98     77.23 o 
   0  11   5     1813.97     1678.88     53.69 o 
   2  11   5      478.13      451.23     31.24 o 
   3  11   5     1519.18     1452.87     54.74 o 
   4  11   5     1348.64     1305.28     53.77 o 
   5  11   5      233.20      282.34     28.52 o 
   6  11   5        7.69       33.00     20.24 o 
   7  11   5     1098.52     1041.87     53.69 o 
   8  11   5      761.12      796.23     49.46 o 
   9  11   5      230.34      265.61     32.74 o 
  10  11   5      318.07      286.47     35.82 o 
  11  11   5      562.33      612.29     49.29 o 
  12  11   5        1.51       -0.62     20.07 o 
  13  11   5      380.97      398.86     45.41 o 
 -11  12   5      200.39      197.23     31.33 o 
 -10  12   5     1298.91     1265.68     61.26 o 
  -9  12   5      540.48      528.94     38.55 o 
  -8  12   5       51.91       44.45     18.22 o 
  -7  12   5       48.61       46.65     18.04 o 
  -6  12   5     2751.28     2551.33     79.91 o 
  -5  12   5        6.94       11.18     11.53 o 
  -4  12   5        4.71        2.47     10.52 o 
  -3  12   5     2428.72     2438.68     70.32 o 
  -2  12   5     3706.94     3564.06     88.89 o 
  -1  12   5      926.15      960.87     51.93 o 
   0  12   5        0.35       -7.92      8.86 o 
   1  12   5      137.14      150.41     22.00 o 
   2  12   5     5544.45     5595.87    122.86 o 
   3  12   5      381.41      344.47     30.72 o 
   4  12   5      206.48      221.96     27.99 o 
   5  12   5       13.76       16.11     18.04 o 
   6  12   5     1483.08     1472.24     62.49 o 
   7  12   5      626.20      683.66     46.21 o 
   8  12   5      666.64      595.39     43.48 o 
   9  12   5       66.15       56.50     22.27 o 
  10  12   5      317.95      310.06     38.81 o 
  11  12   5      293.65      233.84     34.59 o 
  12  12   5      414.13      437.50     46.21 o 
 -10  13   5      116.30      103.06     22.88 o 
  -9  13   5      941.00      749.76     46.56 o 
  -8  13   5       15.58       12.76     14.61 o 
  -7  13   5        2.71        0.26     12.41 o 
  -6  13   5      116.40      132.46     23.15 o 
  -5  13   5     5004.88     4852.53    119.34 o 
  -4  13   5       55.59       24.47     13.64 o 
  -3  13   5      571.50      623.20     36.61 o 
  -2  13   5     1108.80     1210.23     51.13 o 
  -1  13   5     1642.20     1717.87     62.75 o 
   0  13   5        0.74        4.58     13.73 o 
   1  13   5      214.20      240.88     24.99 o 
   2  13   5      165.67      114.50     21.91 o 
   3  13   5     2725.43     2897.03     85.81 o 
   4  13   5     1054.00      937.22     49.64 o 
   5  13   5       58.21       68.65     22.00 o 
   6  13   5       75.02       41.28     21.56 o 
   7  13   5     1541.52     1612.70     69.79 o 
   8  13   5       32.39       18.31     19.36 o 
   9  13   5      204.51      169.95     31.68 o 
  10  13   5       92.55       70.67     25.08 o 
  11  13   5     1239.51     1370.85     71.73 o 
  -9  14   5      444.44      470.77     41.01 o 
  -8  14   5      169.22      200.75     29.31 o 
  -7  14   5      137.61      155.87     25.43 o 
  -6  14   5      433.67      380.03     35.20 o 
  -5  14   5      418.52      346.32     32.65 o 
  -3  14   5        8.78       -2.82     13.47 o 
  -2  14   5      270.59      332.59     30.89 o 
  -1  14   5      353.81      326.17     31.60 o 
   0  14   5      132.78      116.97     23.41 o 
   1  14   5       45.34       51.75     17.69 o 
   2  14   5      175.29      176.46     25.79 o 
   3  14   5      223.94      241.50     29.57 o 
   4  14   5     2020.76     2083.47     74.37 o 
   5  14   5      180.19      156.22     28.08 o 
   6  14   5      161.38      142.93     29.31 o 
   7  14   5      100.21      143.28     29.04 o 
   8  14   5     1399.89     1390.47     68.47 o 
   9  14   5       42.90       30.72     24.47 o 
  10  14   5        0.23      -24.16     16.11 o 
  -7  15   5       79.51       77.01     20.59 o 
  -6  15   5      130.42      156.31     25.88 o 
  -5  15   5     1004.01      921.12     51.13 o 
  -3  15   5       28.58       32.74     17.07 o 
  -2  15   5        2.02       11.62     15.75 o 
  -1  15   5     1048.70     1209.08     57.65 o 
   0  15   5      615.87      713.67     47.09 o 
   1  15   5        0.08        2.29     16.11 o 
   2  15   5      143.73      174.08     29.13 o 
   4  15   5      109.93       96.81     25.96 o 
   5  15   5      107.79      134.92     28.52 o 
   6  15   5       73.93       16.02     20.86 o 
   7  15   5       99.18       98.84     26.84 o 
   8  15   5        5.49        9.86     20.51 o 
  -5  16   5      293.19      298.27     33.97 o 
  -2  16   5      667.34      593.89     43.39 o 
  -1  16   5      344.53      393.32     38.20 o 
   0  16   5      988.80     1094.14     58.79 o 
   1  16   5      485.05      483.18     43.04 o 
   2  16   5        6.71       -0.70     16.28 o 
   3  16   5       71.83       82.47     22.53 o 
   6  16   5      305.94      388.30     41.01 o 
  -2  17   5       67.39       61.52     21.56 o 
  -1  17   5      339.83      387.33     38.99 o 
   0  17   5       79.56       81.59     23.50 o 
   1  17   5       51.97       58.26     21.03 o 
   2  17   5      215.02      215.01     34.24 o 
   3  17   5        1.65        1.32     16.19 o 
   3 -12   6      248.71      255.23     37.23 o 
  -2 -11   6       20.35        3.43     17.69 o 
  -1 -11   6      111.14      112.48     26.14 o 
   0 -11   6      271.02      213.07     33.27 o 
   1 -11   6       62.76       70.76     24.73 o 
   2 -11   6      214.35      211.22     33.36 o 
   3 -11   6       45.12       41.63     21.21 o 
   4 -11   6      594.98      562.65     44.01 o 
   5 -11   6       57.45       63.98     22.35 o 
   6 -11   6       39.92       29.66     18.31 o 
   7 -11   6        6.18       -6.07     16.28 o 
   8 -11   6     1168.19     1109.81     62.05 o 
  -5 -10   6        1.90      -20.59     13.73 o 
  -4 -10   6      239.35      177.78     30.19 o 
  -3 -10   6      172.05      146.89     28.69 o 
  -2 -10   6      322.53      397.01     38.64 o 
  -1 -10   6       75.60       54.83     22.09 o 
   0 -10   6      517.27      559.83     42.86 o 
   1 -10   6      516.35      517.76     41.45 o 
   2 -10   6      120.52      107.81     26.32 o 
   3 -10   6      348.35      322.56     36.26 o 
   4 -10   6     2020.68     1945.73     77.18 o 
   5 -10   6      595.96      550.59     41.19 o 
   6 -10   6      287.71      284.54     34.68 o 
   7 -10   6      106.99       66.01     21.91 o 
   8 -10   6      220.12      210.43     31.95 o 
   9 -10   6      676.20      593.19     45.77 o 
  10 -10   6      294.13      330.48     38.02 o 
  -6  -9   6      148.34      154.88     20.60 o 
  -5  -9   6        1.94       22.87     19.98 o 
  -4  -9   6       80.52       74.04     20.59 o 
  -3  -9   6      390.23      454.66     38.72 o 
  -2  -9   6      289.27      300.03     33.97 o 
  -1  -9   6        6.43       13.82     15.31 o 
   0  -9   6      263.01      252.33     30.80 o 
   1  -9   6      981.10      880.28     49.73 o 
   2  -9   6      219.00      222.75     29.75 o 
   3  -9   6      140.94      108.87     23.67 o 
   4  -9   6     2178.06     1935.43     72.96 o 
   5  -9   6      400.73      314.90     33.27 o 
   6  -9   6      564.30      571.27     42.24 o 
   7  -9   6      239.16      200.58     30.45 o 
   8  -9   6      113.36      128.32     26.23 o 
   9  -9   6       25.27       33.44     19.36 o 
  10  -9   6      194.38      181.13     31.16 o 
  11  -9   6        0.56      -22.71     15.14 o 
  -7  -8   6      158.47      172.20     21.01 o 
  -6  -8   6      102.98      112.11     17.94 o 
  -5  -8   6       89.42      109.61     17.87 o 
  -4  -8   6      934.46      965.02     62.05 o 
  -3  -8   6      368.83      375.10     37.05 o 
  -2  -8   6        0.48       11.97     11.68 o 
  -1  -8   6      135.81      180.51     25.88 o 
   0  -8   6     1727.18     1751.76     66.54 o 
   1  -8   6       64.50       94.88     21.91 o 
   2  -8   6        5.73      -20.46     13.64 o 
   3  -8   6      467.26      471.65     37.40 o 
   4  -8   6       38.32       53.69     19.89 o 
   5  -8   6     1062.57      981.23     51.22 o 
   6  -8   6      185.23      118.20     24.82 o 
   7  -8   6       15.62       32.21     18.66 o 
   8  -8   6     1651.76     1560.77     65.57 o 
   9  -8   6      798.64      851.32     50.96 o 
  10  -8   6       43.92        5.02     18.22 o 
  11  -8   6      311.41      331.09     36.44 o 
  12  -8   6       58.92       67.60     18.09 o 
  13  -8   6     1460.25     1385.90     68.12 o 
  -9  -7   6      103.83      100.60     30.10 o 
  -8  -7   6      152.85      221.26     35.38 o 
  -7  -7   6     1152.03     1195.85     42.32 o 
  -6  -7   6      183.28      207.28     31.16 o 
  -5  -7   6      440.43      417.02     34.19 o 
  -4  -7   6       14.04       23.09     11.80 o 
  -3  -7   6     1256.93     1244.91     38.24 o 
  -2  -7   6      506.91      473.13     24.86 o 
  -1  -7   6      423.36      393.67     45.02 o 
   0  -7   6        0.88        7.56     10.68 o 
   1  -7   6      540.28      525.77     36.79 o 
   2  -7   6     1486.56     1460.71     58.35 o 
   3  -7   6      757.66      706.72     43.04 o 
   4  -7   6        0.63       -0.09     14.08 o 
   5  -7   6     1738.39     1663.57     64.34 o 
   6  -7   6       54.60       39.96     19.01 o 
   7  -7   6      336.85      400.89     34.85 o 
   8  -7   6        0.67       15.58     15.93 o 
   9  -7   6      897.16      772.11     46.03 o 
  10  -7   6      514.59      504.74     40.75 o 
  11  -7   6       17.58       31.95     19.80 o 
  12  -7   6        0.14       -1.59      9.26 o 
  13  -7   6     1046.28     1083.41     58.53 o 
  -9  -6   6       76.45       66.62     26.67 o 
  -8  -6   6      886.14      802.57     53.86 o 
  -7  -6   6      756.42      700.39     47.88 o 
  -6  -6   6      678.19      725.60     31.70 o 
  -5  -6   6      164.24      176.16     20.86 o 
  -4  -6   6      154.42      157.75     17.19 o 
  -3  -6   6       48.15       20.71     11.61 o 
  -2  -6   6     1248.53     1193.59     35.69 o 
  -1  -6   6        7.15       16.52     20.29 o 
   0  -6   6      848.28      803.09     27.90 o 
   1  -6   6     3250.35     3179.00     56.71 o 
   2  -6   6     1276.00     1184.27     50.34 o 
   3  -6   6      475.98      486.61     34.32 o 
   4  -6   6      253.18      210.52     24.47 o 
   5  -6   6     1281.93     1218.59     52.72 o 
   6  -6   6     3357.41     3332.60     91.35 o 
   7  -6   6        4.74        1.23     16.37 o 
   8  -6   6      100.49       89.15     22.71 o 
   9  -6   6      484.94      507.64     37.40 o 
  10  -6   6      682.19      747.56     44.80 o 
  11  -6   6      200.68      183.29     33.53 o 
  12  -6   6       22.62       36.70     11.49 o 
  13  -6   6      484.88      503.68     42.07 o 
  14  -6   6      590.28      669.58     47.00 o 
 -10  -5   6      195.61      243.35     37.32 o 
  -9  -5   6      273.56      274.06     37.40 o 
  -8  -5   6        0.80       -1.23     20.86 o 
  -7  -5   6     2172.36     2078.98     78.42 o 
  -6  -5   6       13.94       16.31     11.14 o 
  -5  -5   6      950.37      876.23     31.94 o 
  -4  -5   6       42.96       55.82     12.97 o 
  -3  -5   6     1104.91     1065.70     33.15 o 
  -2  -5   6       25.04       24.20     11.79 o 
  -1  -5   6      734.80      653.18     30.45 o 
   0  -5   6      528.87      467.65     21.81 o 
   1  -5   6     1455.13     1387.92     33.96 o 
   2  -5   6      392.11      384.65     27.20 o 
   3  -5   6     1428.27     1383.26     51.57 o 
   4  -5   6      425.03      498.75     33.71 o 
   5  -5   6     1052.80     1032.18     45.15 o 
   6  -5   6     1463.81     1497.58     57.12 o 
   7  -5   6     2307.49     2175.17     71.02 o 
   8  -5   6     1149.28     1057.80     49.64 o 
   9  -5   6     3397.00     3405.82     95.23 o 
  10  -5   6      393.49      480.36     37.23 o 
  11  -5   6       17.12       29.04     10.50 o 
  12  -5   6      295.23      353.38     22.26 o 
  13  -5   6      734.23      740.61     47.53 o 
  14  -5   6     1128.64     1211.02     60.29 o 
  15  -5   6      237.84      253.47     34.15 o 
 -11  -4   6        6.84        0.70     19.80 o 
 -10  -4   6     1323.21     1518.53     73.22 o 
  -9  -4   6       56.57       53.16     24.03 o 
  -8  -4   6       32.19       38.11     23.59 o 
  -7  -4   6       47.93       46.65     22.00 o 
  -6  -4   6     3920.93     4114.18     72.38 o 
  -5  -4   6       20.00       17.27     13.33 o 
  -4  -4   6     1057.40     1051.27     32.58 o 
  -3  -4   6       60.70       69.40     12.45 o 
  -2  -4   6     7410.13     7408.50    100.82 o 
  -1  -4   6     1551.47     1402.61     34.41 o 
   0  -4   6       51.61       36.82     16.72 o 
   1  -4   6       10.86       16.24     10.03 o 
   2  -4   6     5680.70     5701.96     87.31 o 
   3  -4   6       21.08       18.87      7.61 o 
   4  -4   6      116.19      105.49     14.61 o 
   5  -4   6       37.92       50.08     15.31 o 
   6  -4   6     5361.89     5405.77    117.41 o 
   7  -4   6       24.09       43.57     18.04 o 
   8  -4   6       74.47       61.61     20.24 o 
   9  -4   6      138.41      140.99     23.50 o 
  10  -4   6     2048.93     2001.70     70.14 o 
  11  -4   6       46.36       51.29     11.12 o 
  12  -4   6        2.58       23.15     16.81 o 
  13  -4   6       72.97       65.66     20.33 o 
  14  -4   6      230.36      265.17     32.56 o 
  15  -4   6       90.09       99.19     23.41 o 
 -11  -3   6      128.07       89.07     28.16 o 
 -10  -3   6       45.39       75.69     25.35 o 
  -9  -3   6       41.89       34.68     23.23 o 
  -8  -3   6      253.29      180.86     29.40 o 
  -7  -3   6       10.20       -1.94     18.13 o 
  -6  -3   6      400.52      368.89     21.07 o 
  -5  -3   6     2710.47     2773.31     53.57 o 
  -4  -3   6      466.96      417.99     20.93 o 
  -3  -3   6      384.17      325.96     17.57 o 
  -2  -3   6      386.41      403.42     45.99 o 
  -1  -3   6     1263.84     1176.79     30.32 o 
   0  -3   6      875.49      795.90     34.98 o 
   1  -3   6     1050.46     1024.86     35.64 o 
   2  -3   6     1688.85     1781.47     35.42 o 
   3  -3   6     6038.29     6435.05     84.03 o 
   4  -3   6     3521.09     3413.47     52.17 o 
   5  -3   6      727.54      729.93     20.42 o 
   6  -3   6     1036.32      995.84     41.72 o 
   7  -3   6     4179.12     4426.65    102.09 o 
   8  -3   6     1876.02     1893.80     62.14 o 
   9  -3   6      160.96      148.12     23.76 o 
  10  -3   6      153.93      202.90     15.54 o 
  11  -3   6      323.96      382.61     20.01 o 
  12  -3   6       36.61       28.60     16.63 o 
  13  -3   6       73.17      103.59     22.62 o 
  14  -3   6       10.63       -9.51     15.05 o 
  15  -3   6       45.15       57.21     20.15 o 
  16  -3   6      127.83      115.91     26.14 o 
 -12  -2   6        1.03        6.25     19.54 o 
 -11  -2   6      191.99      232.17     34.94 o 
 -10  -2   6     1103.94     1035.53     59.41 o 
  -9  -2   6      470.35      526.57     43.30 o 
  -8  -2   6        0.94        9.59     19.63 o 
  -7  -2   6      525.02      491.27     39.69 o 
  -6  -2   6     4204.63     4064.66     67.08 o 
  -5  -2   6       33.36       35.29     12.85 o 
  -4  -2   6       50.34       65.76     11.08 o 
  -3  -2   6     3272.39     3304.69     54.64 o 
  -2  -2   6     8774.95     9259.88    114.58 o 
  -1  -2   6       56.24       81.45     13.03 o 
   0  -2   6      308.58      385.59     16.62 o 
   1  -2   6     2057.88     2137.01     38.62 o 
   2  -2   6     2485.12     2522.46     42.35 o 
   3  -2   6     1177.70     1130.61     25.99 o 
   4  -2   6     1795.26     1828.95     39.43 o 
   5  -2   6     5874.38     5895.81     76.73 o 
   6  -2   6      684.19      649.30     19.15 o 
   7  -2   6      779.07      725.95     20.99 o 
   8  -2   6      418.96      423.59     32.04 o 
   9  -2   6     5134.56     5028.92     73.68 o 
  10  -2   6       14.40       23.09     12.67 o 
  11  -2   6     1287.93     1289.20     59.32 o 
  12  -2   6       16.90       46.12     17.60 o 
  13  -2   6      753.08      743.51     44.18 o 
  14  -2   6      160.40      184.56     27.28 o 
  15  -2   6       30.77       51.75     18.83 o 
  16  -2   6      185.85      151.38     25.79 o 
 -12  -1   6        4.16       -2.55     18.75 o 
 -11  -1   6      260.04      277.85     36.26 o 
 -10  -1   6      135.99      167.57     29.48 o 
  -9  -1   6      844.70      811.37     48.49 o 
  -8  -1   6        7.88        2.46     17.43 o 
  -7  -1   6     1401.17     1337.14     59.05 o 
  -6  -1   6       70.91       62.05     20.95 o 
  -5  -1   6     4609.96     4669.93     69.08 o 
  -4  -1   6     2336.73     2384.66     43.39 o 
  -3  -1   6     4425.28     4571.81     65.76 o 
  -2  -1   6     6641.66     7237.21     94.66 o 
  -1  -1   6     5839.23     5930.46     77.73 o 
   0  -1   6     1141.60     1105.79     25.73 o 
   1  -1   6       13.90       16.15      6.46 o 
   2  -1   6      490.92      440.55     16.27 o 
   3  -1   6      781.88      651.68     19.09 o 
   4  -1   6       86.98       76.90      8.33 o 
   5  -1   6     2313.52     2420.18     49.64 o 
   6  -1   6     6396.61     6573.45     83.79 o 
   7  -1   6     3704.67     3486.98     53.14 o 
   8  -1   6       17.37       20.58      7.57 o 
   9  -1   6      111.46      109.83      9.56 o 
  10  -1   6       28.11       54.69     18.09 o 
  11  -1   6     1721.13     1816.62     63.90 o 
  12  -1   6      352.74      317.89     29.84 o 
  13  -1   6      279.92      367.27     33.18 o 
  14  -1   6      354.11      441.02     36.17 o 
  15  -1   6      387.70      359.35     33.71 o 
  16  -1   6      289.41      319.04     33.62 o 
 -13   0   6      254.05      323.97     39.87 o 
 -12   0   6      260.39      275.21     35.03 o 
 -11   0   6      140.28      156.57     29.22 o 
 -10   0   6      104.46       78.86     24.55 o 
  -9   0   6      282.07      269.14     31.51 o 
  -8   0   6      708.77      512.22     38.72 o 
  -7   0   6      629.09      672.93     42.95 o 
  -6   0   6       71.54       79.74     20.95 o 
  -5   0   6      158.01      144.34     15.67 o 
  -4   0   6     2756.67     2671.39     44.17 o 
  -3   0   6    12386.20    13512.95    152.40 o 
  -2   0   6     2801.51     3156.77     47.82 o 
  -1   0   6      454.66      534.17     17.29 o 
   0   0   6     1083.42      977.62     22.81 o 
   1   0   6      898.25      709.46     19.15 o 
   2   0   6      144.54      145.69      9.80 o 
   3   0   6      370.77      355.85     17.21 o 
   4   0   6     1885.06     1647.43     31.36 o 
   5   0   6    12103.27    12965.47    146.39 o 
   6   0   6     1033.22     1144.36     26.15 o 
   7   0   6      239.76      280.86     14.30 o 
   8   0   6     2339.44     2393.50     59.72 o 
   9   0   6     3793.34     3855.91     46.99 o 
  10   0   6       13.61       32.21      6.56 o 
  11   0   6        1.43       17.43     15.05 o 
  12   0   6     1057.07      979.29     47.70 o 
  13   0   6     1393.22     1374.63     57.73 o 
  14   0   6      114.89       92.32     21.91 o 
  15   0   6        6.02       16.72     14.87 o 
  16   0   6      213.66      154.63     27.02 o 
 -13   1   6      387.55      525.60     46.38 o 
 -12   1   6      171.45      214.39     33.18 o 
 -11   1   6      257.37      269.49     34.06 o 
 -10   1   6       28.25       42.23     13.42 o 
  -9   1   6       36.89       42.88     13.27 o 
  -8   1   6     2557.77     2472.34     53.79 o 
  -7   1   6      370.45      341.58     31.38 o 
  -6   1   6     1914.59     1890.17     43.32 o 
  -5   1   6      946.57      785.13     42.11 o 
  -4   1   6     1842.02     1863.43     27.76 o 
  -3   1   6     4776.59     5119.63     66.27 o 
  -2   1   6     8045.69     8405.94    108.30 o 
  -1   1   6     5533.84     5966.67     73.75 o 
   0   1   6     2060.82     2099.84     43.65 o 
   1   1   6     2572.68     2725.03     40.94 o 
   2   1   6     1431.75     1295.69     25.87 o 
   3   1   6      272.34      276.32     12.50 o 
   4   1   6     2077.87     1990.17     34.84 o 
   5   1   6      348.77      278.81     19.41 o 
   6   1   6    23264.29    24196.72    257.64 o 
   7   1   6       91.68       78.30      6.40 o 
   8   1   6      373.14      379.03     15.23 o 
   9   1   6      128.46      113.36     10.77 o 
  10   1   6     5598.73     5641.52    168.80 o 
  11   1   6        0.51       -3.37      8.87 o 
  12   1   6       22.68       15.64     11.27 o 
  13   1   6      137.65      128.32     22.79 o 
  14   1   6     1403.32     1535.16     63.02 o 
  15   1   6      119.19       93.29     21.91 o 
  16   1   6       31.16       37.76     18.57 o 
  17   1   6      192.45       99.36     23.67 o 
 -13   2   6       19.28       31.76     14.65 o 
 -12   2   6      624.75      596.47     30.60 o 
 -11   2   6        2.46      -15.68     10.46 o 
 -10   2   6      434.64      427.00     25.13 o 
  -9   2   6     1398.29     1333.81     39.59 o 
  -8   2   6     2258.61     2225.79     49.59 o 
  -7   2   6      485.72      476.50     23.63 o 
  -6   2   6     1584.05     1503.47     37.47 o 
  -5   2   6        3.83        6.71      7.59 o 
  -4   2   6     5907.55     6513.70    116.76 o 
  -3   2   6      605.43      457.44     12.21 o 
  -2   2   6     6941.19     7387.43     70.55 o 
  -1   2   6     4700.77     4739.16     61.67 o 
   0   2   6     5408.22     5625.94     68.75 o 
   1   2   6     1124.31      916.68     19.96 o 
   2   2   6      839.76      947.54     21.09 o 
   3   2   6       79.48      116.39      8.78 o 
   4   2   6     1119.77     1071.02     24.25 o 
   5   2   6      347.18      244.69     16.85 o 
   6   2   6     1304.32     1296.81     43.85 o 
   7   2   6     9523.09     9861.81    102.39 o 
   8   2   6      531.94      489.79     33.35 o 
   9   2   6       75.19       68.18      7.77 o 
  10   2   6      181.84      153.54     15.05 o 
  11   2   6     2276.63     2281.26     48.13 o 
  12   2   6       24.86       10.96     10.71 o 
  13   2   6      488.44      499.44     41.98 o 
  14   2   6      147.98      166.02     42.68 o 
  15   2   6      931.28      862.06     48.41 o 
  16   2   6        0.34        5.98     13.55 o 
  17   2   6      178.66      196.53     30.10 o 
 -13   3   6      352.94      386.79     27.90 o 
 -12   3   6      128.36      126.94     38.24 o 
 -11   3   6       13.44       18.00     15.27 o 
 -10   3   6      797.64      839.69     32.05 o 
  -9   3   6      277.33      248.93     22.53 o 
  -8   3   6      858.01      901.90     30.62 o 
  -7   3   6       18.09       14.37     10.07 o 
  -6   3   6      943.43      810.94     27.41 o 
  -5   3   6       58.46       40.02      8.95 o 
  -4   3   6      146.29      160.62     17.03 o 
  -3   3   6     1910.40     1826.89     35.68 o 
  -2   3   6    19756.67    22117.00    328.19 o 
  -1   3   6     2212.10     2368.59     29.26 o 
   0   3   6      304.73      259.26      9.62 o 
   1   3   6     2942.11     3119.68     38.55 o 
   2   3   6      500.56      536.97     26.84 o 
   3   3   6        7.10       17.29      5.57 o 
   4   3   6      203.12      158.72     10.49 o 
   5   3   6      940.64      855.56     22.76 o 
   6   3   6     9334.09     9813.26    118.22 o 
   7   3   6     3597.99     3670.02     40.23 o 
   8   3   6        5.08       11.60      4.02 o 
   9   3   6        7.56       12.57      8.52 o 
  10   3   6     1393.76     1274.17     58.70 o 
  11   3   6       65.20       63.30     12.81 o 
  12   3   6       14.90       10.11     10.78 o 
  13   3   6      210.21      251.49     23.37 o 
  14   3   6      620.92      592.97     28.96 o 
  15   3   6        0.69        3.25     11.63 o 
  16   3   6       31.05       26.05     16.99 o 
  17   3   6       17.00       21.56     16.28 o 
 -13   4   6      137.83      163.51     20.43 o 
 -12   4   6     1208.26     1262.45     42.19 o 
 -11   4   6      127.84       94.46     15.39 o 
 -10   4   6      162.00      171.92     17.77 o 
  -9   4   6       50.60       49.86     12.51 o 
  -8   4   6      257.96      263.75     30.23 o 
  -7   4   6        1.53       12.20      9.43 o 
  -6   4   6     2099.23     2026.89     42.99 o 
  -5   4   6     1350.84     1264.04     31.33 o 
  -4   4   6      302.46      280.05     15.62 o 
  -3   4   6     2845.67     3109.36     49.66 o 
  -2   4   6     5282.31     5387.33     75.64 o 
  -1   4   6    28534.65    31288.44    320.45 o 
   0   4   6       35.16       59.68      4.60 o 
   1   4   6     1855.92     2119.24     42.97 o 
   2   4   6     1139.95      975.64     24.09 o 
   3   4   6     4875.27     4441.68     60.46 o 
   4   4   6     2977.05     3385.12     50.95 o 
   5   4   6     1233.63     1217.52     28.06 o 
   6   4   6     3655.43     3603.69     56.18 o 
   7   4   6    25430.55    26552.95    398.69 o 
   8   4   6      903.44      891.69     55.09 o 
   9   4   6      962.36      983.29     29.71 o 
  10   4   6        2.49        9.21      9.46 o 
  11   4   6     3598.14     3842.55     69.19 o 
  12   4   6      184.91      171.78     17.73 o 
  13   4   6      352.64      426.44     24.86 o 
  14   4   6      161.45      142.36     18.37 o 
  15   4   6     2541.85     2596.17     88.32 o 
  16   4   6        1.63       -4.56     19.14 o 
 -13   5   6     2863.32     3200.40     99.36 o 
 -12   5   6       42.30       87.30     15.57 o 
 -11   5   6      822.26      743.36     30.65 o 
 -10   5   6      108.69      103.58     19.63 o 
  -9   5   6      492.39      500.96     28.69 o 
  -8   5   6      986.53     1043.19     32.67 o 
  -7   5   6      278.84      246.55     16.80 o 
  -6   5   6      635.87      603.41     23.11 o 
  -5   5   6     4298.03     4176.52     64.85 o 
  -4   5   6        7.27        6.92      7.00 o 
  -3   5   6     1357.50     1369.41     30.22 o 
  -2   5   6      343.35      299.24     14.40 o 
  -1   5   6    17102.06    19337.77    206.03 o 
   0   5   6      609.58      554.05     17.43 o 
   1   5   6     4096.41     4486.59     46.43 o 
   2   5   6       12.29       23.74      4.44 o 
   3   5   6      166.25      140.28      6.24 o 
   4   5   6      169.02      189.31      6.25 o 
   5   5   6     1098.69     1190.89     29.62 o 
   6   5   6      155.98      169.67     16.59 o 
   7   5   6     2981.72     2904.63     51.81 o 
   8   5   6     2271.40     2059.25     43.31 o 
   9   5   6       18.51       17.39      9.57 o 
  10   5   6     1835.67     1785.11     44.01 o 
  11   5   6     1072.45     1114.86     35.65 o 
  12   5   6      876.35      836.28     32.58 o 
  13   5   6      355.37      408.68     25.11 o 
  14   5   6       12.19       16.85     12.14 o 
  15   5   6      284.88      249.70     26.23 o 
  16   5   6      787.70      842.80     37.51 o 
 -13   6   6       43.96       23.94     19.80 o 
 -12   6   6      899.72      855.90     48.49 o 
 -11   6   6      255.83      267.34     21.56 o 
 -10   6   6        2.51       -8.67      7.93 o 
  -9   6   6      286.34      243.30     18.67 o 
  -8   6   6     1968.30     1911.73     44.40 o 
  -7   6   6      260.68      242.73     16.67 o 
  -6   6   6      794.07      786.78     26.08 o 
  -5   6   6     1132.11     1100.92     29.87 o 
  -4   6   6     2531.62     2274.23     42.72 o 
  -3   6   6       89.48      107.73     10.36 o 
  -2   6   6       35.66       31.26      4.61 o 
  -1   6   6     4236.04     4772.99     64.97 o 
   0   6   6     7539.60     7389.39     89.70 o 
   1   6   6      661.07      609.65     16.97 o 
   2   6   6      633.17      553.24     15.40 o 
   3   6   6     9608.79    10177.18    139.27 o 
   4   6   6       51.69       29.29      7.53 o 
   5   6   6        3.24        9.97      6.67 o 
   6   6   6       59.14       39.60      8.58 o 
   7   6   6     4118.31     3996.69     65.08 o 
   8   6   6     3577.55     3546.33     89.24 o 
   9   6   6      219.64      213.29     34.90 o 
  10   6   6        4.68        2.03     17.16 o 
  11   6   6      672.02      670.97     29.64 o 
  12   6   6       12.10       -8.25     12.19 o 
  13   6   6      100.97       89.51     16.32 o 
  14   6   6      726.30      650.43     32.11 o 
  15   6   6      558.07      647.90     42.99 o 
  16   6   6        9.96       -8.63     20.86 o 
 -13   7   6     3009.03     3412.69    105.44 o 
 -12   7   6        5.01       26.93     16.90 o 
 -11   7   6     1261.57     1277.03     57.65 o 
 -10   7   6      159.17      140.99     23.94 o 
  -9   7   6     2968.19     2994.02     58.80 o 
  -8   7   6        4.58       10.33      9.70 o 
  -7   7   6     1603.50     1737.15     40.91 o 
  -6   7   6      728.15      669.49     44.45 o 
  -5   7   6     1677.93     1561.68     36.09 o 
  -4   7   6     2788.83     2681.21     47.90 o 
  -3   7   6      514.63      481.88     12.73 o 
  -2   7   6     5541.74     5637.45     58.90 o 
  -1   7   6     3154.15     3081.01     48.85 o 
   0   7   6    13166.86    14550.47    161.37 o 
   1   7   6     1388.76     1331.99     27.55 o 
   2   7   6       19.49       30.10     11.09 o 
   3   7   6      113.42      149.27     17.69 o 
   4   7   6       14.69       30.28     12.41 o 
   5   7   6       40.58       38.99     13.03 o 
   6   7   6     3670.57     3775.02     90.91 o 
   7   7   6     2049.40     2026.80     44.04 o 
   8   7   6     4324.63     4378.12     73.04 o 
   9   7   6     1828.25     1720.74     43.35 o 
  10   7   6     3101.18     3204.76     63.98 o 
  11   7   6     1531.01     1468.04     43.48 o 
  12   7   6     1848.49     1841.32     50.18 o 
  13   7   6      182.13      138.26     29.31 o 
  14   7   6      351.70      384.87     40.48 o 
  15   7   6     1190.85     1254.32     68.12 o 
  16   7   6      652.60      774.40     57.73 o 
 -12   8   6     1122.50     1085.25     56.68 o 
 -11   8   6      589.53      553.85     39.52 o 
 -10   8   6      986.85     1038.26     50.69 o 
  -9   8   6        1.92       -8.01     11.97 o 
  -8   8   6     2408.87     2298.83     49.31 o 
  -7   8   6      462.10      450.77     23.54 o 
  -6   8   6      141.33      153.34     14.12 o 
  -5   8   6      120.63      131.09     21.12 o 
  -4   8   6     1567.25     1429.99     33.79 o 
  -3   8   6      410.53      427.15     16.69 o 
  -2   8   6     2517.78     2797.78     36.91 o 
  -1   8   6        1.97        1.64      6.60 o 
   0   8   6     4805.24     5083.69     70.12 o 
   1   8   6       71.92       76.39     13.99 o 
   2   8   6      766.90      936.69     38.46 o 
   3   8   6       52.18       18.39     11.79 o 
   4   8   6     1567.81     1523.55     52.10 o 
   5   8   6      985.27      963.98     41.80 o 
   6   8   6      459.01      432.75     31.86 o 
   7   8   6      595.77      534.84     34.32 o 
   8   8   6     3429.22     3386.37     93.55 o 
   9   8   6     1939.51     1863.09     67.94 o 
  10   8   6      214.96      190.01     28.60 o 
  11   8   6     3200.71     3195.12     97.96 o 
  12   8   6      527.36      510.20     42.77 o 
  13   8   6      241.77      275.30     36.52 o 
  14   8   6      593.19      623.38     50.25 o 
  15   8   6      201.51      233.84     38.28 o 
 -12   9   6      100.95      100.51     24.64 o 
 -11   9   6      272.84      249.07     31.86 o 
 -10   9   6      202.90      267.90     30.28 o 
  -9   9   6       48.05       44.18     17.34 o 
  -8   9   6      299.01      289.03     29.04 o 
  -7   9   6      259.93      252.33     26.67 o 
  -6   9   6      688.92      761.45     28.65 o 
  -5   9   6       50.06       56.93     10.78 o 
  -4   9   6      761.77      728.53     33.88 o 
  -3   9   6     2443.95     2346.88     34.49 o 
  -2   9   6      695.67      646.88     17.27 o 
  -1   9   6       98.90      115.34     18.31 o 
   0   9   6     3360.12     3556.05     83.43 o 
   1   9   6     3774.31     3920.42     89.86 o 
   2   9   6     8085.77     8446.08    158.68 o 
   3   9   6      868.32      952.80     41.36 o 
   4   9   6      373.23      368.94     28.60 o 
   5   9   6      400.77      379.32     29.31 o 
   6   9   6     2070.86     2037.79     66.45 o 
   7   9   6      727.97      723.44     42.33 o 
   8   9   6       15.29       29.13     17.51 o 
   9   9   6     2058.86     1985.69     73.93 o 
  10   9   6     1753.30     1704.32     68.65 o 
  11   9   6       18.08       51.49     22.44 o 
  12   9   6        0.24       12.76     20.77 o 
  13   9   6      132.70      158.77     33.00 o 
  14   9   6      218.60      199.70     36.52 o 
  15   9   6      581.13      492.86     50.69 o 
 -12  10   6     2033.86     2180.81     82.47 o 
 -11  10   6      494.39      435.21     38.81 o 
 -10  10   6      678.69      716.84     43.83 o 
  -9  10   6       96.00      103.24     21.65 o 
  -8  10   6      773.62      660.52     39.25 o 
  -7  10   6        4.71        1.41     12.67 o 
  -6  10   6       78.90      102.27     19.89 o 
  -5  10   6     1736.62     1765.02     40.70 o 
  -4  10   6      531.82      551.13     37.54 o 
  -3  10   6     2071.03     2113.03     33.84 o 
  -2  10   6      123.00      129.77      9.93 o 
  -1  10   6     5921.19     5917.37     83.30 o 
   0  10   6     1181.55     1185.94     44.71 o 
   1  10   6      853.29      797.11     37.76 o 
   2  10   6     4343.74     4423.39    100.33 o 
   3  10   6     3149.65     2849.07     77.36 o 
   4  10   6       56.36       40.66     16.37 o 
   5  10   6      233.77      262.36     27.11 o 
   6  10   6       25.03        3.87     14.26 o 
   7  10   6     2056.95     2230.97     76.04 o 
   8  10   6      929.47      839.00     49.20 o 
   9  10   6      780.81      764.37     46.29 o 
  10  10   6       66.78       53.60     21.30 o 
  11  10   6     3499.88     3636.67    110.89 o 
  12  10   6       17.98        3.78     20.42 o 
  13  10   6      198.52      164.14     34.41 o 
  14  10   6        4.14      -10.74     22.88 o 
 -11  11   6     1297.45     1419.61     65.92 o 
 -10  11   6       26.44        6.69     14.26 o 
  -9  11   6     1689.01     1653.71     66.27 o 
  -8  11   6       28.43       43.04     17.69 o 
  -7  11   6     2080.01     2098.25     71.99 o 
  -6  11   6      194.67      185.97     24.29 o 
  -5  11   6      150.74      134.66     22.18 o 
  -4  11   6     2261.09     2286.42     69.26 o 
  -3  11   6     2255.22     2285.74     51.65 o 
  -2  11   6     1380.48     1367.70     27.87 o 
  -1  11   6      414.14      400.09     20.24 o 
   0  11   6      121.41      136.94     18.75 o 
   1  11   6     1576.66     1435.89     51.49 o 
   2  11   6     2152.94     2288.88     68.21 o 
   3  11   6      271.80      290.70     27.20 o 
   4  11   6      350.89      321.41     28.96 o 
   5  11   6      710.02      660.69     40.92 o 
   6  11   6      844.18      866.37     48.23 o 
   7  11   6       10.53       35.38     19.10 o 
   8  11   6     1495.32     1560.60     66.98 o 
   9  11   6        2.70        4.58     18.13 o 
  10  11   6      162.08       97.78     26.49 o 
  11  11   6       21.72       26.49     20.95 o 
  12  11   6      987.20     1050.58     62.75 o 
  13  11   6       30.48       40.40     27.11 o 
 -10  12   6      538.14      532.11     40.75 o 
  -9  12   6      986.70      936.52     50.34 o 
  -8  12   6       55.67       55.97     16.63 o 
  -7  12   6       65.61       87.13     20.15 o 
  -6  12   6      293.22      278.46     29.40 o 
  -5  12   6     1655.11     1762.14     64.42 o 
  -4  12   6      436.52      421.39     31.77 o 
  -3  12   6        1.03       -8.45     10.83 o 
  -2  12   6       13.92       15.32      9.29 o 
  -1  12   6     2956.27     2987.53     55.44 o 
   0  12   6       14.29       24.20     14.61 o 
   1  12   6       11.40       35.47     15.23 o 
   2  12   6     1765.64     1768.13     61.87 o 
   3  12   6     2952.98     3008.72     84.84 o 
   4  12   6       99.74       58.44     19.80 o 
   5  12   6     1682.28     1801.57     68.12 o 
   6  12   6       16.02       15.23     17.95 o 
   7  12   6      260.11      282.34     32.74 o 
   8  12   6       60.13       51.31     20.77 o 
   9  12   6       46.55       35.82     22.27 o 
  10  12   6        0.41        4.14     17.34 o 
  11  12   6       41.48       51.31     22.62 o 
  12  12   6      149.65      156.39     33.44 o 
 -10  13   6        2.58        4.84     13.29 o 
  -9  13   6      469.06      529.03     40.04 o 
  -8  13   6     1228.97     1316.37     60.82 o 
  -7  13   6      123.91      102.36     21.39 o 
  -6  13   6      107.90      141.96     25.17 o 
  -5  13   6        9.19       22.71     14.26 o 
  -4  13   6     3363.51     3533.08     96.72 o 
  -3  13   6      166.00      157.27     23.41 o 
  -2  13   6      678.55      636.67     37.05 o 
  -1  13   6       81.43       69.00     18.22 o 
   0  13   6     4323.56     4399.66     74.39 o 
   1  13   6       10.48        1.94     14.79 o 
   2  13   6      162.87      135.10     22.09 o 
   3  13   6      639.70      692.73     41.72 o 
   4  13   6     2520.02     2758.15     85.81 o 
   5  13   6       36.99       48.93     20.33 o 
   6  13   6      454.08      443.22     38.64 o 
   7  13   6      356.18      354.95     36.08 o 
   8  13   6     2277.88     2296.72     86.07 o 
   9  13   6      707.81      821.40     53.86 o 
  10  13   6      148.14      132.98     28.08 o 
  11  13   6       65.63       36.61     25.26 o 
  -9  14   6      190.49      195.29     29.48 o 
  -8  14   6      443.29      450.52     39.34 o 
  -7  14   6       69.93       71.90     19.54 o 
  -6  14   6     1457.91     1559.63     66.01 o 
  -5  14   6       17.34        7.13     12.76 o 
  -4  14   6      602.07      655.24     40.84 o 
  -3  14   6      375.42      345.62     31.60 o 
  -2  14   6       55.84       71.55     18.75 o 
  -1  14   6      314.47      283.48     28.52 o 
   0  14   6       96.27      102.36     21.56 o 
   1  14   6        9.20       26.58     16.37 o 
   2  14   6       27.68       65.22     19.10 o 
   3  14   6      126.52       87.39     22.53 o 
   4  14   6       33.23       22.00     17.34 o 
   5  14   6     1113.34     1139.29     57.91 o 
   6  14   6      191.59      143.28     27.90 o 
   7  14   6        3.01       42.86     21.83 o 
   8  14   6       44.78       45.24     21.56 o 
   9  14   6      434.82      414.44     42.95 o 
  10  14   6       41.44       62.31     24.73 o 
  -7  15   6      345.63      453.78     39.69 o 
  -6  15   6       87.40       84.31     21.39 o 
  -5  15   6       17.75       15.05     13.55 o 
  -4  15   6     1465.24     1712.24     68.03 o 
  -2  15   6      316.03      364.10     32.74 o 
  -1  15   6       54.79       44.36     17.34 o 
   0  15   6      870.20      926.22     50.87 o 
   1  15   6      383.79      359.87     34.59 o 
   3  15   6        0.40        4.14     16.11 o 
   4  15   6     2592.84     2696.46     90.03 o 
   5  15   6        2.40       13.55     19.27 o 
   6  15   6       24.15        6.07     20.15 o 
   7  15   6       28.88       40.31     22.79 o 
   8  15   6     1469.15     1655.56     76.22 o 
   9  15   6       47.06       57.56     24.29 o 
  -5  16   6      180.65      167.40     27.11 o 
  -4  16   6      243.06      212.81     29.84 o 
  -1  16   6      392.36      498.31     40.66 o 
   0  16   6      183.97      159.83     28.60 o 
   1  16   6     2007.49     2147.71     82.38 o 
   2  16   6      318.31      306.36     35.64 o 
   5  16   6     2105.79     2245.32     85.37 o 
   6  16   6        4.93       16.37     21.21 o 
   7  16   6      115.99      115.91     28.96 o 
  -1  17   6      159.42      132.63     27.81 o 
   0  17   6       82.39       66.98     23.32 o 
   1  17   6       86.38      147.95     28.16 o 
   2  17   6      178.05      206.91     32.48 o 
   3  17   6      106.89       90.56     24.55 o 
   1 -11   7      354.68      291.23     37.93 o 
   2 -11   7       42.05       51.75     23.94 o 
   3 -11   7        0.25      -15.14     17.43 o 
   4 -11   7       17.68       28.69     20.15 o 
   5 -11   7      368.98      393.93     42.07 o 
  -3 -10   7      238.16      286.03     35.03 o 
  -2 -10   7       99.37      121.63     27.90 o 
  -1 -10   7      902.54      806.97     51.57 o 
   0 -10   7        2.96       17.60     17.87 o 
   1 -10   7       88.58      129.90     27.55 o 
   2 -10   7      187.61      164.93     30.10 o 
   3 -10   7      340.73      290.96     35.12 o 
   4 -10   7       31.65       44.45     21.74 o 
   5 -10   7      138.74       94.79     26.32 o 
   6 -10   7      472.92      417.61     40.48 o 
   7 -10   7      410.09      417.43     41.36 o 
   8 -10   7       96.17      124.18     27.02 o 
   9 -10   7      137.03      161.50     30.01 o 
  -5  -9   7       97.42       92.99     18.17 o 
  -4  -9   7        0.04        5.46     15.58 o 
  -3  -9   7       97.08       84.84     23.50 o 
  -2  -9   7        1.14        5.46     16.99 o 
  -1  -9   7       73.75       82.20     22.09 o 
   0  -9   7      161.17      187.81     29.31 o 
   1  -9   7     1460.41     1517.47     66.62 o 
   2  -9   7        1.38      -20.59     13.73 o 
   3  -9   7        6.77       10.39     15.67 o 
   4  -9   7       28.86       37.23     18.31 o 
   5  -9   7     1847.61     1757.21     72.96 o 
   6  -9   7       71.24       94.88     24.73 o 
   7  -9   7       93.60       90.74     24.29 o 
   8  -9   7      383.85      384.34     38.99 o 
   9  -9   7      520.36      675.57     48.23 o 
  10  -9   7      315.39      272.13     36.44 o 
  -6  -8   7      151.37      176.20     31.60 o 
  -5  -8   7       15.15       22.87     20.02 o 
  -4  -8   7      103.54      100.26     17.35 o 
  -3  -8   7      722.28      694.86     49.99 o 
  -2  -8   7      924.60      895.06     48.85 o 
  -1  -8   7      350.67      338.66     33.44 o 
   0  -8   7       84.68       76.22     21.47 o 
   1  -8   7      297.74      310.15     32.48 o 
   2  -8   7     2109.57     1983.40     73.31 o 
   3  -8   7       45.45       31.07     18.22 o 
   4  -8   7       51.64       47.44     19.80 o 
   5  -8   7        3.64       21.12     15.93 o 
   6  -8   7     3068.56     2906.71     92.32 o 
   7  -8   7        3.19      -11.35     15.75 o 
   8  -8   7       42.84       49.02     19.36 o 
   9  -8   7      209.62      190.37     31.24 o 
  10  -8   7     1389.00     1465.28     67.50 o 
  11  -8   7        5.97       -7.92     17.43 o 
  12  -8   7       18.57       28.16     18.04 o 
  -7  -7   7      219.04      247.40     34.85 o 
  -6  -7   7      941.01     1007.37     57.21 o 
  -5  -7   7      347.59      355.04     24.42 o 
  -4  -7   7        3.91        8.18     11.33 o 
  -3  -7   7      253.05      249.43     20.58 o 
  -2  -7   7     2007.75     2054.85     70.28 o 
  -1  -7   7      795.17      825.04     30.98 o 
   0  -7   7     1074.77     1052.95     50.34 o 
   1  -7   7      976.74      976.30     48.76 o 
   2  -7   7      517.24      456.60     36.35 o 
   3  -7   7     1076.96     1118.70     52.37 o 
   4  -7   7       51.88       37.84     18.39 o 
   5  -7   7        7.67        4.31     14.87 o 
   6  -7   7      843.10      850.53     48.23 o 
   7  -7   7       48.07       32.74     18.31 o 
   8  -7   7        1.66       15.05     17.34 o 
   9  -7   7      225.94      224.87     31.42 o 
  10  -7   7      726.97      708.92     47.61 o 
  11  -7   7      870.00      760.23     48.85 o 
  12  -7   7        5.94        0.97     17.16 o 
  13  -7   7      320.62      331.01     37.23 o 
  -8  -6   7       13.30       10.65     19.45 o 
  -7  -6   7      160.17      150.50     29.57 o 
  -6  -6   7       58.75       58.35     23.23 o 
  -5  -6   7      380.39      374.72     23.84 o 
  -4  -6   7       60.74       54.76     12.96 o 
  -3  -6   7     1163.32     1107.06     61.74 o 
  -2  -6   7      820.38      792.11     30.17 o 
  -1  -6   7       11.38        7.86     10.32 o 
   0  -6   7      163.43      158.47     16.23 o 
   1  -6   7       12.55       12.06     14.08 o 
   2  -6   7     2911.29     2882.60     83.79 o 
   3  -6   7      644.31      592.40     37.32 o 
   4  -6   7      619.58      611.32     40.04 o 
   5  -6   7       65.63       67.06     20.15 o 
   6  -6   7     1083.65      953.86     49.29 o 
   7  -6   7      943.47      836.71     46.12 o 
   8  -6   7      113.82      105.96     24.73 o 
   9  -6   7      273.23      249.07     30.89 o 
  10  -6   7      483.21      545.66     40.40 o 
  11  -6   7      970.07     1123.89     57.38 o 
  12  -6   7       19.12       20.15     18.22 o 
  13  -6   7       28.13       57.21     22.27 o 
  14  -6   7      294.81      209.73     32.30 o 
  -9  -5   7       43.15       21.39     22.62 o 
  -8  -5   7        2.29        1.67     17.60 o 
  -7  -5   7      152.70      175.84     30.63 o 
  -6  -5   7     1690.25     1864.32     74.19 o 
  -5  -5   7        3.74       -1.22      9.90 o 
  -4  -5   7      194.62      213.75     18.20 o 
  -3  -5   7      629.61      661.84     27.97 o 
  -2  -5   7     4030.97     4046.58     70.05 o 
  -1  -5   7     2503.72     2352.23     74.06 o 
   0  -5   7      775.54      769.55     27.80 o 
   1  -5   7      150.38      125.56     22.49 o 
   2  -5   7     2104.78     2233.44     46.25 o 
   3  -5   7      178.80      223.02     25.35 o 
   4  -5   7      319.79      382.05     31.51 o 
   5  -5   7      821.41      625.93     38.99 o 
   6  -5   7     1522.83     1417.40     57.12 o 
   7  -5   7     3361.45     3428.35     94.61 o 
   8  -5   7      454.84      400.89     34.32 o 
   9  -5   7      150.36      149.27     25.79 o 
  10  -5   7     1042.66      962.66     50.25 o 
  11  -5   7     1314.32     1336.96     60.46 o 
  12  -5   7      667.01      612.46     42.77 o 
  13  -5   7      218.44      192.13     30.54 o 
  14  -5   7        2.42       -9.15     14.96 o 
 -10  -4   7        5.35       16.63     22.27 o 
  -9  -4   7     1358.86     1351.22     67.50 o 
  -8  -4   7        0.34        3.17     19.63 o 
  -7  -4   7      620.46      592.31     46.38 o 
  -6  -4   7       85.15       38.37     22.35 o 
  -5  -4   7     1730.84     1749.20     43.92 o 
  -4  -4   7       85.38       73.35     23.37 o 
  -3  -4   7      463.97      439.77     25.74 o 
  -2  -4   7      188.07      174.68     15.80 o 
  -1  -4   7     2568.29     2471.76     49.17 o 
   0  -4   7       24.96       18.37      9.50 o 
   1  -4   7        7.85        0.69      8.56 o 
   2  -4   7       36.19       25.51      9.89 o 
   3  -4   7     1759.72     1678.38     44.58 o 
   4  -4   7       20.02       21.74     15.05 o 
   5  -4   7      471.02      549.80     35.38 o 
   6  -4   7      282.35      238.95     25.70 o 
   7  -4   7     1283.64     1367.94     55.80 o 
   8  -4   7      407.01      403.44     33.97 o 
   9  -4   7        0.14        4.31     15.49 o 
  10  -4   7       34.13       53.86     19.36 o 
  11  -4   7      822.49      778.80     46.21 o 
  12  -4   7      381.65      372.99     35.73 o 
  13  -4   7      341.93      375.01     35.91 o 
  14  -4   7       45.12       37.05     18.57 o 
  15  -4   7      290.24      379.41     38.72 o 
 -11  -3   7      128.64      155.25     32.92 o 
 -10  -3   7      551.06      599.17     49.02 o 
  -9  -3   7       63.11       62.31     25.96 o 
  -8  -3   7      379.60      371.49     37.84 o 
  -7  -3   7        1.30        1.50     18.31 o 
  -6  -3   7       91.71       66.10     23.32 o 
  -5  -3   7      270.82      274.92     30.06 o 
  -4  -3   7      106.99       88.73     13.07 o 
  -3  -3   7      838.35      855.21     28.50 o 
  -2  -3   7     3459.14     3527.33     60.18 o 
  -1  -3   7        9.39        0.63      8.65 o 
   0  -3   7     1487.50     1380.74     33.69 o 
   1  -3   7      506.95      503.86     30.63 o 
   2  -3   7       31.29       45.97     12.41 o 
   3  -3   7     2805.41     2772.57     58.70 o 
   4  -3   7     3083.69     3212.21     52.80 o 
   5  -3   7     1754.38     1656.93     34.30 o 
   6  -3   7     1024.38     1191.13     48.67 o 
   7  -3   7      844.96      826.86     41.01 o 
   8  -3   7      756.97      784.52     42.51 o 
   9  -3   7      574.12      562.65     37.14 o 
  10  -3   7       10.20       21.03     17.25 o 
  11  -3   7     1006.04     1027.70     51.49 o 
  12  -3   7      675.54      673.72     42.16 o 
  13  -3   7       33.55       16.46     17.25 o 
  14  -3   7       22.39       40.48     18.92 o 
  15  -3   7      149.55      203.74     30.36 o 
 -11  -2   7        7.00       15.49     22.62 o 
 -10  -2   7      407.59      414.53     42.42 o 
  -9  -2   7     1774.56     1885.18     77.80 o 
  -8  -2   7      210.34      196.97     31.42 o 
  -7  -2   7        0.69      -10.74     15.40 o 
  -6  -2   7        2.78        8.71     19.63 o 
  -5  -2   7     3102.91     3030.98     88.71 o 
  -4  -2   7       65.80       64.79     11.42 o 
  -3  -2   7      102.44       84.54     28.60 o 
  -2  -2   7     6141.69     6220.88     86.18 o 
  -1  -2   7     9202.91     9252.69    116.08 o 
   0  -2   7     1678.80     1594.49     34.76 o 
   1  -2   7      443.67      450.21     18.73 o 
   2  -2   7      302.83      286.02     15.31 o 
   3  -2   7     1206.61     1246.25     50.08 o 
   4  -2   7     2034.28     2144.36    102.93 o 
   5  -2   7     1105.66     1079.25     26.93 o 
   6  -2   7     3580.13     3511.57     54.54 o 
   7  -2   7     1774.76     1607.15     55.71 o 
   9  -2   7        1.79       12.50     14.52 o 
  10  -2   7     1559.89     1568.27     37.19 o 
  11  -2   7      471.26      411.01     33.18 o 
  12  -2   7      246.35      281.10     30.10 o 
  13  -2   7      240.76      289.11     31.07 o 
  14  -2   7      622.99      706.72     45.24 o 
  15  -2   7       53.07       86.34     22.27 o 
  16  -2   7      654.52      672.66     47.44 o 
 -12  -1   7      721.25      855.90     57.29 o 
 -11  -1   7       74.00       99.54     27.72 o 
 -10  -1   7      336.27      291.05     36.35 o 
  -9  -1   7       80.07      107.64     24.82 o 
  -8  -1   7     2490.09     2542.35     85.37 o 
  -7  -1   7      135.79      120.84     24.64 o 
  -6  -1   7     1248.80     1214.45     55.53 o 
  -5  -1   7      679.41      716.93     42.24 o 
  -4  -1   7     6711.80     6810.83    105.57 o 
  -3  -1   7     2971.35     3156.23     65.79 o 
  -2  -1   7      274.87      271.47     15.29 o 
  -1  -1   7      562.93      526.44     19.77 o 
   0  -1   7     6275.97     6358.04     83.93 o 
   1  -1   7       50.54       52.11     14.35 o 
   2  -1   7       40.84       47.89      8.22 o 
   3  -1   7       24.09       36.95      7.97 o 
   4  -1   7     2024.96     1802.66     35.20 o 
   5  -1   7     1953.40     1915.43     36.72 o 
   6  -1   7       76.70       76.75      9.44 o 
   7  -1   7     1224.04     1182.60     61.43 o 
   8  -1   7      749.02      688.18     22.37 o 
   9  -1   7     1429.58     1435.96     32.78 o 
  10  -1   7       78.62       46.47     18.22 o 
  11  -1   7      206.29      205.15     26.93 o 
  12  -1   7     2087.83     2290.29     75.86 o 
  13  -1   7      131.50       75.86     20.77 o 
  14  -1   7       68.93       81.23     20.68 o 
  15  -1   7      941.57      821.58     48.41 o 
  16  -1   7      663.75      680.41     46.03 o 
 -12   0   7      134.08      161.15     33.09 o 
 -11   0   7       60.53      100.07     26.40 o 
 -10   0   7      129.73      141.87     29.04 o 
  -9   0   7      492.13      471.12     40.84 o 
  -8   0   7      182.71      148.74     27.64 o 
  -7   0   7      566.15      569.25     40.48 o 
  -6   0   7     1024.79      993.90     50.69 o 
  -5   0   7      181.17      151.11     24.73 o 
  -4   0   7        0.64       12.16      7.62 o 
  -3   0   7      908.32      760.75     22.40 o 
  -2   0   7     6068.36     6491.02     84.37 o 
  -1   0   7     1098.83     1132.81     26.39 o 
   0   0   7      159.77      160.97     11.21 o 
   1   0   7        7.91        9.06      7.88 o 
   2   0   7      129.74       77.31      8.89 o 
   3   0   7       17.61       22.53      7.11 o 
   4   0   7     1857.72     1764.40     79.25 o 
   5   0   7     1608.35     1402.10     30.33 o 
   6   0   7     8220.81     8352.00    104.05 o 
   7   0   7      104.75       96.31     10.28 o 
   8   0   7     1706.97     1811.67     67.72 o 
   9   0   7      132.82      142.49     12.56 o 
  10   0   7     1109.81     1110.93     31.26 o 
  11   0   7      633.92      676.80     39.08 o 
  12   0   7      179.10      156.48     24.03 o 
  13   0   7      577.92      484.85     36.88 o 
  14   0   7      671.19      667.73     42.95 o 
  15   0   7     1209.07     1197.64     58.61 o 
  16   0   7        3.82       12.85     16.81 o 
 -12   1   7     1047.23     1020.30     60.73 o 
 -11   1   7       63.10       36.44     22.00 o 
 -10   1   7       98.04      101.65     24.55 o 
  -9   1   7     1177.30     1121.25     55.97 o 
  -8   1   7      942.44      887.94     49.81 o 
  -7   1   7     1661.58     1600.99     64.25 o 
  -6   1   7     2011.62     1868.37     66.27 o 
  -5   1   7     3269.25     3181.13     85.72 o 
  -4   1   7     1192.00     1086.22     47.26 o 
  -3   1   7       38.55       53.42      9.46 o 
  -2   1   7      926.43      955.17     37.36 o 
  -1   1   7     8272.81     8543.66    102.30 o 
   0   1   7     5035.11     5380.90     70.21 o 
   1   1   7       51.77       61.35      7.82 o 
   2   1   7     3008.07     3304.63     70.50 o 
   3   1   7     1635.76     1330.85     29.44 o 
   4   1   7       52.62       71.77      8.73 o 
   5   1   7        3.67        8.90      6.16 o 
   6   1   7     1138.95     1109.25     27.17 o 
   7   1   7    19147.12    20435.16    290.43 o 
   8   1   7     2938.95     3105.92     38.82 o 
   9   1   7     1373.94     1347.16     33.51 o 
  10   1   7      399.65      402.84     19.86 o 
  11   1   7     6870.83     6944.83     99.27 o 
  12   1   7      476.47      475.26     35.82 o 
  13   1   7      214.98      218.09     27.20 o 
  14   1   7       86.70       98.13     21.03 o 
  15   1   7     1890.12     1984.37     75.86 o 
  16   1   7      379.81      402.91     37.67 o 
 -12   2   7      122.41      129.06     19.84 o 
 -11   2   7     1072.46     1152.49     41.25 o 
 -10   2   7      677.29      682.90     46.25 o 
  -9   2   7      280.20      292.45     21.75 o 
  -8   2   7     1039.21     1005.11     34.09 o 
  -7   2   7      271.81      266.40     19.88 o 
  -6   2   7      409.72      432.13     22.32 o 
  -5   2   7     3729.25     3683.20     63.03 o 
  -4   2   7       63.04       32.17      9.95 o 
  -3   2   7     2104.99     1911.81     26.82 o 
  -2   2   7      507.83      446.65     25.00 o 
  -1   2   7     6638.87     7104.17     85.50 o 
   0   2   7     4831.08     5180.27     66.80 o 
   1   2   7     2164.14     1877.08     41.89 o 
   2   2   7     3682.10     3893.19     54.91 o 
   3   2   7       26.45       10.53      8.54 o 
   4   2   7       41.65       75.11     13.38 o 
   5   2   7      138.51       73.54     12.81 o 
   6   2   7       18.20       20.62      7.30 o 
   7   2   7      412.24      390.85     14.77 o 
   8   2   7     4469.15     4500.59     68.21 o 
   9   2   7      345.85      284.69     49.20 o 
  10   2   7      231.38      209.60     16.29 o 
  11   2   7        3.44       18.81     14.48 o 
  12   2   7     2531.98     2458.42     59.58 o 
  13   2   7      396.33      341.28     21.96 o 
  14   2   7      447.31      426.94     36.08 o 
  15   2   7       39.41       48.14     19.45 o 
  16   2   7      677.75      722.92     46.73 o 
  17   2   7       65.71       89.95     23.15 o 
 -12   3   7       54.19       32.49     14.83 o 
 -11   3   7       46.12       45.29     14.34 o 
 -10   3   7      349.76      298.75     22.51 o 
  -9   3   7     2476.31     2417.05     55.32 o 
  -8   3   7      388.32      392.99     22.73 o 
  -7   3   7      222.08      213.32     17.91 o 
  -6   3   7      810.47      769.66     28.17 o 
  -5   3   7      744.02      663.11     25.26 o 
  -4   3   7      244.93      174.87     13.83 o 
  -3   3   7     2068.82     2159.39     41.69 o 
  -2   3   7     1096.20     1228.26     19.57 o 
  -1   3   7    11262.70    11777.87    106.23 o 
   0   3   7     6129.71     6378.01     62.61 o 
   1   3   7       38.14       26.00      5.94 o 
   2   3   7      779.40      794.01     23.19 o 
   3   3   7     4707.75     4617.20     71.86 o 
   4   3   7     2728.33     3074.29     48.23 o 
   5   3   7       24.74        8.02      6.28 o 
   6   3   7      225.64      273.88     14.81 o 
   7   3   7    15447.50    15816.16    218.22 o 
   8   3   7      410.04      399.03     19.20 o 
   9   3   7      554.70      514.64     59.19 o 
  10   3   7      287.86      265.05     17.64 o 
  11   3   7     1005.73      971.24     31.95 o 
  12   3   7        7.20       -4.13     14.30 o 
  13   3   7       63.17       36.04     12.63 o 
  14   3   7      115.16       98.74     21.52 o 
  15   3   7     1719.36     1549.42     66.01 o 
  16   3   7        1.87        8.63     15.67 o 
  17   3   7        1.73        0.70     16.11 o 
 -13   4   7     1582.71     1719.77     52.29 o 
 -12   4   7      268.24      259.85     23.43 o 
 -11   4   7     1316.99     1178.07     40.59 o 
 -10   4   7        5.56       16.44     10.99 o 
  -9   4   7     3137.22     3289.04     65.44 o 
  -8   4   7      748.73      766.57     37.80 o 
  -7   4   7       64.29       54.31     16.06 o 
  -6   4   7        0.27       -2.00      9.64 o 
  -5   4   7     2102.98     2012.47     42.95 o 
  -4   4   7     1813.49     1744.47     37.76 o 
  -3   4   7        8.99       13.86      7.34 o 
  -2   4   7      882.94     1027.41     26.06 o 
  -1   4   7     3182.64     3460.93     38.06 o 
   0   4   7    12873.08    13700.28    120.87 o 
   1   4   7      142.17      123.38     11.64 o 
   2   4   7      588.04      646.89     22.09 o 
   3   4   7        3.76       14.88      6.06 o 
   4   4   7      200.35      112.52      9.92 o 
   5   4   7      289.07      267.10     14.45 o 
   6   4   7       17.61       23.58      7.38 o 
   7   4   7      365.32      372.44     17.92 o 
   8   4   7    14189.70    14626.86    241.76 o 
   9   4   7        7.90       -6.39      7.73 o 
  10   4   7     2977.72     2957.68     57.15 o 
  11   4   7      440.84      421.19     22.74 o 
  12   4   7     4667.59     4475.41     78.32 o 
  13   4   7       70.88       74.06     14.66 o 
  14   4   7      292.75      329.77     23.54 o 
  15   4   7      232.11      205.81     20.94 o 
  16   4   7     1135.34     1201.88     43.07 o 
 -12   5   7     2623.13     2776.14     64.81 o 
 -11   5   7      164.78      144.07     17.73 o 
 -10   5   7      774.03      778.40     31.77 o 
  -9   5   7      196.15      209.83     18.79 o 
  -8   5   7      648.19      618.17     26.40 o 
  -7   5   7      149.94      141.32     15.19 o 
  -6   5   7      353.81      321.29     18.78 o 
  -5   5   7      975.32      973.20     29.10 o 
  -4   5   7     1526.91     1275.51     31.95 o 
  -3   5   7       18.36        8.27      8.76 o 
  -2   5   7     2341.06     2296.52     69.00 o 
  -1   5   7      634.12      740.08     21.12 o 
   0   5   7     3403.06     3484.91     39.02 o 
   1   5   7      455.31      461.45     28.22 o 
   2   5   7      938.37     1096.92     17.89 o 
   3   5   7     2975.97     3509.19     52.88 o 
   4   5   7     8101.05     7839.05     98.64 o 
   5   5   7       47.31       18.39      6.74 o 
   6   5   7      268.95      265.57     15.35 o 
   7   5   7       17.53       25.98      8.22 o 
   8   5   7      570.26      518.14     22.41 o 
   9   5   7     3556.22     3497.65     62.50 o 
  10   5   7       94.57       86.88     13.67 o 
  11   5   7      647.24      620.37     27.38 o 
  12   5   7      409.49      417.14     31.38 o 
  13   5   7     2269.16     2274.30     55.26 o 
  14   5   7      382.63      315.81     24.05 o 
  15   5   7      544.37      607.87     76.35 o 
  16   5   7       29.88       43.62     15.32 o 
 -12   6   7      356.76      373.52     36.96 o 
 -11   6   7        7.43        2.53     19.45 o 
 -10   6   7      490.68      492.00     25.42 o 
  -9   6   7       62.52       82.41     21.61 o 
  -8   6   7      570.69      569.04     25.79 o 
  -7   6   7      667.04      663.80     32.61 o 
  -6   6   7       13.28       17.04      9.55 o 
  -5   6   7      889.74      938.31     28.90 o 
  -4   6   7     3693.32     3489.26     57.68 o 
  -3   6   7     1702.76     1599.15     34.77 o 
  -2   6   7      850.08      754.12     22.64 o 
  -1   6   7     1121.37     1312.95     50.83 o 
   0   6   7    13367.59    14259.46    158.29 o 
   1   6   7     5664.38     6280.27     79.96 o 
   2   6   7     1196.49     1225.76     19.96 o 
   3   6   7     1103.19     1142.70     23.49 o 
   4   6   7     2013.66     1711.95     31.46 o 
   5   6   7      518.42      524.30     31.16 o 
   6   6   7       58.81       37.38      8.83 o 
   7   6   7      460.16      379.40     19.41 o 
   8   6   7     1964.26     1750.76     77.45 o 
   9   6   7      860.75      842.01     29.72 o 
  10   6   7     1024.46     1062.91     39.87 o 
  11   6   7       94.70       73.86     14.78 o 
  12   6   7      415.42      391.47     24.37 o 
  13   6   7        0.28       -4.87     10.53 o 
  14   6   7        1.05       -8.84     10.83 o 
  15   6   7      694.22      648.01     95.71 o 
  16   6   7      759.15      813.03     37.71 o 
 -12   7   7     1312.83     1418.28     64.16 o 
 -11   7   7      625.96      644.41     42.68 o 
 -10   7   7      452.56      462.24     29.97 o 
  -9   7   7       56.25       53.19     20.59 o 
  -8   7   7     4547.15     4370.06    113.75 o 
  -7   7   7      184.17      184.19     16.36 o 
  -6   7   7      510.75      542.81     26.80 o 
  -5   7   7       81.23      103.32     12.60 o 
  -4   7   7     2291.98     2266.10     44.56 o 
  -3   7   7     2075.18     1875.88     47.66 o 
  -2   7   7      239.59      256.40      9.62 o 
  -1   7   7     2168.67     2181.08     39.76 o 
   0   7   7     2347.62     2304.84     40.01 o 
   1   7   7    16437.64    17741.25    192.07 o 
   2   7   7     7947.15     8851.16    104.35 o 
   3   7   7      131.71       87.36      7.40 o 
   4   7   7      490.11      654.20     14.39 o 
   5   7   7     2500.41     2136.10     42.26 o 
   6   7   7       26.72       15.51      8.42 o 
   7   7   7     2063.25     2090.57     44.94 o 
   8   7   7     1730.34     1804.30     64.86 o 
   9   7   7     5269.01     5309.42     85.49 o 
  10   7   7      393.37      378.89     22.98 o 
  11   7   7     1876.26     1833.49     48.37 o 
  12   7   7      223.44      212.19     52.45 o 
  13   7   7     3865.28     3857.27     97.52 o 
  14   7   7        1.43       -8.37     10.58 o 
  15   7   7      131.48      112.78     18.58 o 
  16   7   7      514.42      551.47     50.78 o 
 -12   8   7       37.12       15.93     17.25 o 
 -11   8   7     2745.31     2753.40     89.59 o 
 -10   8   7      278.02      231.55     27.81 o 
  -9   8   7      199.96      202.69     18.22 o 
  -8   8   7        5.28        2.88      8.56 o 
  -7   8   7     3396.30     3429.19     62.89 o 
  -6   8   7        0.92        6.42      9.20 o 
  -5   8   7      627.14      707.45     25.30 o 
  -4   8   7        4.72        2.99      7.61 o 
  -3   8   7     3991.94     3929.14     93.82 o 
  -2   8   7        0.52       -0.90      4.53 o 
  -1   8   7      174.92      208.61     12.97 o 
   0   8   7       30.61       28.19     28.56 o 
   1   8   7     7170.65     7175.91     90.82 o 
   2   8   7       70.77      103.90      9.30 o 
   3   8   7      772.77      807.05     38.02 o 
   4   8   7      156.63      117.23     18.92 o 
   5   8   7     2158.53     2258.34     67.77 o 
   6   8   7       33.58       41.28     15.05 o 
   7   8   7        5.17        7.04     14.43 o 
   8   8   7       63.29       54.65     19.36 o 
   9   8   7      680.82      656.29     41.36 o 
  10   8   7      735.59      773.35     47.35 o 
  11   8   7      847.61      885.38     50.96 o 
  12   8   7      436.60      400.45     38.55 o 
  13   8   7      140.26      119.61     27.37 o 
  14   8   7      415.97      449.29     43.92 o 
  15   8   7      600.11      677.50     53.07 o 
 -12   9   7      264.79      298.97     36.00 o 
 -11   9   7      220.84      295.27     32.92 o 
 -10   9   7     1985.80     1972.93     72.34 o 
  -9   9   7     1354.37     1285.48     55.53 o 
  -8   9   7       93.91       95.84     20.77 o 
  -7   9   7     1659.57     1590.21     64.95 o 
  -6   9   7      219.23      227.57     16.99 o 
  -5   9   7      826.07      781.17     27.22 o 
  -4   9   7      406.53      355.03     18.50 o 
  -3   9   7     1952.56     1898.22     41.58 o 
  -2   9   7        8.91       17.18      6.04 o 
  -1   9   7     5756.65     5609.48     79.01 o 
   0   9   7      175.33      200.30     20.37 o 
   1   9   7      345.99      292.68     15.18 o 
   2   9   7     6098.81     5987.69    124.36 o 
   3   9   7     1799.82     1920.82     60.82 o 
   4   9   7       97.66      108.69     18.83 o 
   5   9   7      694.45      652.68     36.70 o 
   6   9   7      818.70      871.04     44.36 o 
   7   9   7     1211.46     1145.81     51.66 o 
   8   9   7     1231.31     1190.34     54.48 o 
   9   9   7     1158.98     1169.04     55.45 o 
  10   9   7      181.11      219.67     30.72 o 
  11   9   7      267.96      289.64     33.71 o 
  12   9   7      267.05      258.13     34.50 o 
  13   9   7      180.30      145.57     31.24 o 
  14   9   7        0.26       13.64     22.71 o 
  15   9   7       27.87       20.95     25.43 o 
 -11  10   7     1990.25     1988.94     76.92 o 
 -10  10   7        2.75        8.71     13.47 o 
  -9  10   7       12.72       25.43     15.31 o 
  -8  10   7      201.39      238.33     28.25 o 
  -7  10   7     1990.77     2052.84     69.26 o 
  -6  10   7      120.46      133.13     14.47 o 
  -5  10   7        0.74        1.72      8.64 o 
  -4  10   7     1793.21     1774.02     47.53 o 
  -3  10   7      580.50      550.72     22.24 o 
  -2  10   7      971.51      943.47     31.43 o 
  -1  10   7      443.92      445.10     31.68 o 
   0  10   7     6543.16     6552.38     89.56 o 
   1  10   7     1532.32     1537.89     53.60 o 
   2  10   7      647.98      513.10     32.21 o 
   3  10   7     4128.76     4250.81    101.30 o 
   4  10   7     5352.91     5491.31    123.21 o 
   6  10   7      497.90      489.60     37.05 o 
   7  10   7       67.92       76.39     20.86 o 
   8  10   7     3137.90     3023.06     91.97 o 
   9  10   7      501.69      505.09     40.31 o 
  10  10   7     1058.33     1078.30     56.15 o 
  11  10   7      439.03      377.39     39.08 o 
  12  10   7     1866.05     1914.75     80.09 o 
  13  10   7      588.55      650.57     51.22 o 
  14  10   7      383.66      430.19     46.12 o 
 -11  11   7        9.98       11.79     14.61 o 
 -10  11   7     1143.71     1150.47     56.59 o 
  -9  11   7      248.77      243.70     30.19 o 
  -8  11   7      511.78      472.62     35.12 o 
  -7  11   7        1.31        2.20     12.15 o 
  -6  11   7     1865.01     1798.23     63.46 o 
  -5  11   7      280.31      272.66     27.11 o 
  -4  11   7        4.99       22.50      9.54 o 
  -3  11   7     1221.41     1253.00     34.13 o 
  -2  11   7      180.89      184.57     18.83 o 
  -1  11   7      114.43       99.40      9.72 o 
   0  11   7       62.28       54.13     10.26 o 
   1  11   7     1098.58     1087.89     45.59 o 
   2  11   7      448.04      459.24     32.21 o 
   3  11   7       98.29      103.94     19.36 o 
   4  11   7      315.38      294.75     27.11 o 
   5  11   7      624.96      563.53     39.52 o 
   6  11   7      352.74      315.96     31.77 o 
   7  11   7        1.79       -1.23     16.55 o 
   8  11   7      220.68      179.54     28.60 o 
   9  11   7      146.26      138.53     27.64 o 
  10  11   7       20.32       43.83     20.33 o 
  11  11   7        3.00       -3.08     17.25 o 
  12  11   7      351.15      389.01     42.95 o 
  13  11   7      898.42     1007.10     63.28 o 
  14  11   7       30.54       49.90     29.57 o 
 -10  12   7        1.92       11.79     12.94 o 
  -9  12   7      151.24      141.17     24.91 o 
  -8  12   7     2647.12     2651.31     86.51 o 
  -7  12   7        0.10       43.39     15.05 o 
  -6  12   7       47.53       69.44     18.31 o 
  -5  12   7      133.29      122.51     20.86 o 
  -4  12   7     3271.80     3119.08     85.99 o 
  -3  12   7      140.72      128.05     20.77 o 
  -2  12   7     1105.68     1042.20     71.60 o 
  -1  12   7       54.66       65.21      9.51 o 
   0  12   7     3368.55     3377.04     87.57 o 
   1  12   7       30.00       25.79     14.79 o 
   2  12   7       66.50       74.81     19.01 o 
   3  12   7      884.42      879.22     44.36 o 
   4  12   7     1025.69     1103.12     52.72 o 
   5  12   7      151.68      152.52     25.43 o 
   6  12   7      246.63      238.42     28.69 o 
   7  12   7       48.71       17.95     19.27 o 
   8  12   7     1812.59     1858.34     73.75 o 
   9  12   7      665.01      610.09     46.47 o 
  10  12   7      179.23      155.51     30.89 o 
  11  12   7       83.70       68.65     25.35 o 
  12  12   7      446.21      365.51     42.33 o 
  13  12   7       38.25       45.94     28.08 o 
  -9  13   7       32.61       71.02     19.89 o 
  -8  13   7       35.83       28.87     16.63 o 
  -7  13   7     1313.35     1393.73     61.17 o 
  -6  13   7       80.91      118.37     21.74 o 
  -5  13   7      257.03      279.52     29.22 o 
  -4  13   7      788.97      675.30     40.04 o 
  -3  13   7     2101.36     2095.17     69.00 o 
  -2  13   7      435.76      476.14     32.74 o 
  -1  13   7     1576.42     1611.59     42.82 o 
   0  13   7       70.17       60.02     16.55 o 
   1  13   7     3991.06     4356.42    106.76 o 
   3  13   7     1310.88     1373.84     58.61 o 
   4  13   7      473.08      466.63     36.79 o 
   5  13   7     2125.74     2224.90     77.71 o 
   6  13   7       17.75       23.59     19.01 o 
   7  13   7      234.61      254.53     32.21 o 
   8  13   7        0.54       26.40     19.01 o 
   9  13   7      653.94      753.28     51.84 o 
  10  13   7       79.58       77.10     25.70 o 
  11  13   7      334.54      340.25     41.10 o 
  12  13   7       20.10       20.24     21.91 o 
  -8  14   7      676.42      646.88     43.74 o 
  -7  14   7      183.10      162.82     27.11 o 
  -6  14   7       14.70       22.18     16.11 o 
  -5  14   7      292.26      284.54     31.60 o 
  -4  14   7      183.20      171.44     25.61 o 
  -3  14   7      527.77      506.59     35.20 o 
  -2  14   7      646.69      678.73     40.13 o 
  -1  14   7        1.24      -16.28     11.53 o 
   0  14   7       44.66       63.37     17.25 o 
   2  14   7       48.39       86.43     20.42 o 
   3  14   7      120.31      110.36     23.50 o 
   4  14   7       24.99       37.05     20.07 o 
   5  14   7       37.86       43.65     20.68 o 
   6  14   7     1254.34     1333.97     63.81 o 
   7  14   7      139.39      179.28     31.60 o 
   8  14   7      860.05      891.90     53.77 o 
   9  14   7      515.17      511.34     44.80 o 
  10  14   7      328.21      404.50     43.04 o 
  11  14   7       28.38       28.96     21.74 o 
  -7  15   7     1019.86     1159.09     59.05 o 
  -6  15   7      119.53      133.51     25.08 o 
  -5  15   7       24.24       31.68     15.58 o 
  -4  15   7      130.56      211.05     27.90 o 
  -3  15   7      304.87      348.26     32.21 o 
  -2  15   7       52.50       39.43     15.84 o 
   0  15   7        1.96       14.87     14.61 o 
   1  15   7      653.87      757.59     45.59 o 
   2  15   7       40.02       49.37     18.92 o 
   3  15   7       10.76        2.38     14.61 o 
   4  15   7       28.60       25.88     19.80 o 
   5  15   7     1362.15     1499.52     68.12 o 
   6  15   7       40.62       34.76     21.91 o 
   7  15   7       61.26       52.89     22.97 o 
   8  15   7      346.89      380.12     40.84 o 
   9  15   7      763.14      825.10     56.50 o 
  -5  16   7       19.65       -4.22     12.94 o 
  -4  16   7       30.30       42.68     17.69 o 
  -3  16   7      419.88      405.38     36.00 o 
  -2  16   7      863.85      875.79     49.64 o 
   0  16   7      360.84      354.59     35.38 o 
   1  16   7       40.08       31.33     18.92 o 
   4  16   7       13.44      -22.31     14.87 o 
   5  16   7        6.75        8.45     20.07 o 
   6  16   7     1480.04     1578.82     72.96 o 
   7  16   7      142.82      169.86     32.12 o 
  -3  17   7        1.71        0.44     12.76 o 
   0  17   7      419.63      432.04     39.16 o 
   1  17   7        9.83        6.42     16.81 o 
   2  17   7       48.70       55.89     20.95 o 
   0 -10   8     1073.29     1142.02     61.43 o 
   1 -10   8      168.73      192.48     32.48 o 
   2 -10   8      192.34      225.57     33.18 o 
   3 -10   8       10.24       30.72     21.65 o 
   4 -10   8      433.39      389.09     39.96 o 
   5 -10   8      210.82      249.07     35.56 o 
   6 -10   8        7.46      -23.76     15.84 o 
  -3  -9   8       19.99       12.50     17.78 o 
  -2  -9   8      424.57      383.64     37.93 o 
  -1  -9   8       78.54       62.84     21.30 o 
   0  -9   8      135.74       98.13     25.61 o 
   1  -9   8      304.66      216.77     31.24 o 
   2  -9   8      753.39      713.32     47.61 o 
   3  -9   8       83.19       97.60     23.59 o 
   4  -9   8       38.39       56.59     21.83 o 
   5  -9   8      143.44      115.12     27.81 o 
   6  -9   8     2074.83     2031.89     81.06 o 
   7  -9   8        0.17       36.44     20.24 o 
   8  -9   8       54.06       35.12     21.03 o 
   9  -9   8      322.06      332.68     38.64 o 
  -4  -8   8      211.53      229.81     21.99 o 
  -3  -8   8       46.73       31.86     18.39 o 
  -2  -8   8      819.70      860.74     49.37 o 
  -1  -8   8     2290.70     2234.58     79.65 o 
   0  -8   8      704.74      721.95     46.47 o 
   1  -8   8       12.00        9.77     17.07 o 
   2  -8   8      255.90      293.25     32.65 o 
   3  -8   8     1100.24     1106.46     56.24 o 
   4  -8   8        4.23       20.24     18.04 o 
   5  -8   8      299.58      303.55     34.32 o 
   6  -8   8        1.64       -4.75     18.83 o 
   7  -8   8     2295.70     2135.30     80.71 o 
   8  -8   8       59.31      141.61     28.25 o 
   9  -8   8        0.41        8.27     17.51 o 
  10  -8   8        6.36        7.39     16.63 o 
  11  -8   8     1171.39     1278.88     66.62 o 
  -6  -7   8      245.12      319.30     37.32 o 
  -5  -7   8      482.88      556.22     44.89 o 
  -4  -7   8      552.28      599.64     30.20 o 
  -3  -7   8      229.91      212.59     29.79 o 
  -2  -7   8      494.91      559.13     28.19 o 
  -1  -7   8      783.50      784.88     45.59 o 
   0  -7   8      147.21      119.25     24.38 o 
   1  -7   8      120.54      133.07     24.38 o 
   2  -7   8     1384.39     1454.28     60.99 o 
   3  -7   8      901.89      766.22     45.24 o 
   4  -7   8       75.90       75.16     21.65 o 
   5  -7   8      140.08      139.32     25.26 o 
   6  -7   8      708.02      659.46     44.36 o 
   7  -7   8       58.43       37.23     20.42 o 
   8  -7   8      145.24       97.60     23.85 o 
   9  -7   8       92.22      110.98     26.67 o 
  10  -7   8       46.07       47.35     20.68 o 
  11  -7   8      250.45      269.31     34.68 o 
  12  -7   8      204.77      166.08     29.66 o 
  -7  -6   8      140.49      129.64     29.48 o 
  -6  -6   8       77.62      109.04     26.84 o 
  -5  -6   8      860.63      883.97     52.98 o 
  -4  -6   8      125.71      145.01     17.94 o 
  -3  -6   8       44.75       29.07     31.07 o 
  -2  -6   8      917.00      865.38     32.11 o 
  -1  -6   8     2152.59     2164.48     98.26 o 
   0  -6   8      243.17      283.38     19.97 o 
   1  -6   8      101.19      101.92     21.21 o 
   2  -6   8      378.53      451.76     34.94 o 
   3  -6   8     1693.63     1612.88     61.43 o 
   4  -6   8      240.16      251.09     28.16 o 
   5  -6   8      199.04      182.89     25.88 o 
   6  -6   8      658.38      711.30     44.01 o 
   7  -6   8     1621.34     1692.79     68.03 o 
   8  -6   8       17.66        8.89     15.75 o 
   9  -6   8      428.21      445.86     39.08 o 
  10  -6   8      280.28      266.41     33.44 o 
  11  -6   8     1692.25     1673.69     71.38 o 
  12  -6   8      266.25      266.76     34.76 o 
  13  -6   8       77.70       71.99     22.97 o 
  -8  -5   8      383.49      324.32     38.46 o 
  -7  -5   8       64.10       39.16     22.00 o 
  -6  -5   8      313.07      221.70     32.92 o 
  -5  -5   8     1252.91     1316.55     62.84 o 
  -4  -5   8     1820.18     1771.14     46.59 o 
  -3  -5   8        0.84        1.64      9.84 o 
  -2  -5   8       18.79       27.97     11.79 o 
  -1  -5   8     3285.92     3267.56     62.35 o 
   0  -5   8     2243.67     2276.70     52.19 o 
   1  -5   8      591.38      634.96     26.52 o 
   2  -5   8     1305.35     1226.60     51.93 o 
   3  -5   8       35.01       35.91     17.16 o 
   4  -5   8      990.11     1009.21     48.49 o 
   5  -5   8     1068.63      991.88     49.46 o 
   6  -5   8      112.63      129.11     24.20 o 
   7  -5   8       80.71       75.78     20.24 o 
   8  -5   8     5174.63     4973.11    123.39 o 
   9  -5   8       28.31       23.85     18.31 o 
  10  -5   8       76.15      104.64     23.59 o 
  11  -5   8      308.98      273.89     33.53 o 
  12  -5   8     1965.97     1830.96     74.81 o 
  13  -5   8      174.55      186.05     30.45 o 
  14  -5   8       37.84       48.76     21.30 o 
  -9  -4   8        7.18        6.07     20.51 o 
  -8  -4   8     1352.74     1435.98     69.97 o 
  -7  -4   8        6.55       40.48     22.35 o 
  -6  -4   8       37.40       40.66     20.24 o 
  -5  -4   8       17.59       33.97     21.12 o 
  -4  -4   8     4368.95     4354.40     76.12 o 
  -3  -4   8      502.79      485.16     23.83 o 
  -2  -4   8        1.65       -2.43      9.60 o 
  -1  -4   8      501.08      536.26     24.44 o 
   0  -4   8     1178.47     1033.13     32.02 o 
   1  -4   8      380.25      417.67     21.16 o 
   2  -4   8      178.04      178.94     14.95 o 
   3  -4   8        9.68        2.24      8.93 o 
   4  -4   8     2040.61     2051.87     66.54 o 
   5  -4   8       99.11       92.59     21.12 o 
   6  -4   8      538.79      556.40     36.61 o 
   7  -4   8      667.09      629.27     39.78 o 
   8  -4   8     1041.68     1008.60     49.64 o 
   9  -4   8     2598.77     2365.01     78.33 o 
  10  -4   8      697.44      596.36     41.98 o 
  11  -4   8       21.95       47.53     18.66 o 
  12  -4   8      877.29      939.69     53.25 o 
  13  -4   8      542.33      462.41     40.48 o 
  14  -4   8        6.70       41.19     19.27 o 
  15  -4   8       16.97       21.12     18.39 o 
 -10  -3   8        8.59       10.12     21.21 o 
  -9  -3   8       56.63       54.04     25.17 o 
  -8  -3   8      218.11      198.20     33.00 o 
  -7  -3   8      300.91      280.14     34.50 o 
  -6  -3   8      196.22      226.80     31.68 o 
  -5  -3   8       23.41       11.00     19.10 o 
  -4  -3   8      563.49      498.91     23.58 o 
  -3  -3   8        3.07        1.11     11.84 o 
  -2  -3   8      921.29      901.62     29.90 o 
  -1  -3   8      954.18      915.37     41.67 o 
   0  -3   8      344.15      299.96     18.35 o 
   1  -3   8     1047.68     1038.62     30.30 o 
   2  -3   8      703.52      675.52     29.26 o 
   3  -3   8      103.08       97.24     15.80 o 
   4  -3   8     2849.81     3025.60     53.39 o 
   5  -3   8     1897.14     1818.56     60.55 o 
   6  -3   8     1851.53     1742.16     61.34 o 
   7  -3   8     1192.50     1161.38     50.25 o 
   8  -3   8     3718.76     3573.48     95.23 o 
   9  -3   8      501.74      496.99     36.35 o 
  10  -3   8      490.63      513.45     38.46 o 
  11  -3   8      345.01      238.07     29.13 o 
  12  -3   8     1076.55     1077.42     54.48 o 
  13  -3   8     1428.31     1210.76     58.61 o 
  14  -3   8       71.02      131.84     25.96 o 
  15  -3   8      100.16      111.68     25.79 o 
 -10  -2   8      109.75      105.79     28.25 o 
  -9  -2   8      105.77      116.00     28.96 o 
  -8  -2   8     1835.37     1930.24     79.30 o 
  -7  -2   8       48.57       52.01     23.41 o 
  -6  -2   8        6.67        7.74     18.31 o 
  -5  -2   8      170.86      162.99     27.37 o 
  -4  -2   8     3153.38     2877.05     86.60 o 
  -3  -2   8     1492.67     1543.17     37.49 o 
  -2  -2   8      313.01      347.08     19.33 o 
  -1  -2   8     2027.67     1919.12     41.33 o 
   0  -2   8     5977.18     5833.07     83.29 o 
   1  -2   8     1701.68     1628.24     36.79 o 
   2  -2   8      896.12      966.14     27.93 o 
   3  -2   8      182.09      173.24     13.56 o 
   4  -2   8      361.32      319.39     17.10 o 
   5  -2   8      683.73      626.45     22.43 o 
   6  -2   8     2545.29     2553.41     46.75 o 
   7  -2   8     2035.81     2036.65     65.04 o 
   8  -2   8     1626.21     1621.32     59.14 o 
   9  -2   8     3934.84     3869.19     99.19 o 
  10  -2   8      492.93      495.06     37.84 o 
  11  -2   8     2087.65     1894.42     69.62 o 
  12  -2   8      650.23      679.35     43.65 o 
  13  -2   8     1118.32     1081.56     56.15 o 
  14  -2   8      161.56      185.79     28.52 o 
  15  -2   8     1267.10     1215.51     62.05 o 
  16  -2   8       94.14       98.48     24.64 o 
 -11  -1   8     1004.13     1014.67     61.43 o 
 -10  -1   8       34.40       38.11     22.62 o 
  -9  -1   8       38.72       49.29     24.03 o 
  -8  -1   8        9.06       -3.87     17.25 o 
  -7  -1   8     1320.76     1350.69     61.78 o 
  -6  -1   8      248.18      263.59     30.54 o 
  -5  -1   8       91.55      120.84     24.91 o 
  -4  -1   8       17.41       -8.10     15.58 o 
  -3  -1   8     6392.68     6528.48     90.92 o 
  -2  -1   8      334.16      326.50     18.12 o 
  -1  -1   8      847.20      996.33     27.82 o 
   0  -1   8     1447.26     1468.13     33.95 o 
   1  -1   8     6867.94     6923.46     92.08 o 
   2  -1   8        0.96       25.47      8.27 o 
   3  -1   8      488.14      527.78     24.16 o 
   4  -1   8      552.28      557.12     20.30 o 
   5  -1   8     1531.48     1490.76     33.78 o 
   6  -1   8       24.99       29.97      8.69 o 
   7  -1   8      239.78      223.05     14.43 o 
   8  -1   8      960.73      836.98     40.75 o 
   9  -1   8      717.86      664.30     39.34 o 
  10  -1   8      962.35     1085.69     50.34 o 
  11  -1   8      519.05      437.50     34.06 o 
  12  -1   8      635.30      518.29     38.99 o 
  13  -1   8       76.97       52.54     20.42 o 
  14  -1   8       60.42       81.15     22.97 o 
  15  -1   8      688.84      628.75     45.33 o 
  16  -1   8      182.42      220.29     32.74 o 
 -11   0   8        0.15       26.05     22.00 o 
 -10   0   8      128.76      165.37     30.98 o 
  -9   0   8      610.42      591.69     45.59 o 
  -8   0   8      782.24      718.87     46.47 o 
  -7   0   8       22.40        7.13     17.78 o 
  -6   0   8     2711.89     2620.15     84.05 o 
  -5   0   8      177.25      114.59     23.85 o 
  -4   0   8      544.32      557.81     37.40 o 
  -3   0   8     2060.42     2151.66     56.94 o 
  -2   0   8      290.74      254.89     15.10 o 
  -1   0   8     3148.88     3009.34     50.05 o 
   0   0   8     2525.77     2606.93     45.47 o 
   1   0   8      294.44      263.77     14.38 o 
   2   0   8      419.50      362.36     16.86 o 
   3   0   8     4207.62     4067.05     61.43 o 
   4   0   8        2.02        7.71      6.99 o 
   5   0   8      308.52      272.81     14.93 o 
   6   0   8      688.75      607.85     21.41 o 
   7   0   8     5071.00     4973.23     72.48 o 
   8   0   8      310.73      265.10     34.59 o 
   9   0   8     1479.42     1342.67     92.45 o 
  10   0   8       66.39       59.14     18.13 o 
  11   0   8     1461.78     1386.87     57.38 o 
  12   0   8      373.17      311.91     30.19 o 
  13   0   8        1.66        9.42     15.14 o 
  14   0   8      992.31      988.44     52.72 o 
  15   0   8     1639.81     1722.54     71.20 o 
  16   0   8      411.61      409.60     39.25 o 
 -11   1   8     1611.21     1637.25     75.78 o 
 -10   1   8       55.02       83.52     24.91 o 
  -9   1   8      295.93      320.80     35.64 o 
  -8   1   8     1631.30     1675.19     69.26 o 
  -7   1   8     1277.11     1209.61     56.50 o 
  -6   1   8      984.92      870.51     47.44 o 
  -5   1   8      272.57      288.23     30.28 o 
  -4   1   8     1605.47     1533.23     58.44 o 
  -2   1   8        0.55       -3.00      9.99 o 
  -1   1   8       69.14      109.73     13.60 o 
   0   1   8     8422.36     9108.48    110.34 o 
   1   1   8     4488.01     4532.95     64.55 o 
   2   1   8     2016.93     2130.21     38.87 o 
   3   1   8      246.91      267.51     14.48 o 
   4   1   8      965.30      848.26     49.95 o 
   5   1   8       17.59       24.69      7.65 o 
   6   1   8      329.27      297.07     15.87 o 
   7   1   8     1219.29     1247.08     30.79 o 
   8   1   8     3722.92     3568.82     59.01 o 
   9   1   8      684.12      665.93     24.95 o 
  10   1   8     2021.97     2033.71     44.07 o 
  11   1   8      601.43      558.16     38.02 o 
  12   1   8     6989.11     7152.42    153.05 o 
  13   1   8     1394.93     1383.87     59.85 o 
  14   1   8     1034.98     1057.62     52.89 o 
  15   1   8       95.74       75.34     22.44 o 
  16   1   8      474.66      436.00     40.57 o 
 -12   2   8       41.68       93.82     26.84 o 
 -11   2   8      259.14      223.72     33.88 o 
 -10   2   8     1154.18     1161.74     61.26 o 
  -9   2   8     1669.02     1804.12     73.84 o 
  -8   2   8      743.12      693.70     45.77 o 
  -7   2   8       16.51       26.09     12.14 o 
  -6   2   8     1916.74     1880.60     89.55 o 
  -5   2   8     3229.88     3236.40     90.03 o 
  -4   2   8       52.73       40.57     17.34 o 
  -3   2   8       11.55       25.26     14.52 o 
  -2   2   8     5515.54     5642.95     73.29 o 
  -1   2   8       92.45       76.89      8.09 o 
   0   2   8      426.91      409.70     15.60 o 
   1   2   8     3047.63     3293.41     50.16 o 
   2   2   8      214.52      151.49     16.94 o 
   3   2   8     1131.10     1092.03     38.20 o 
   4   2   8      215.42      161.31     11.72 o 
   5   2   8      512.89      568.11     20.06 o 
   6   2   8     1305.01     1216.16     75.91 o 
   7   2   8      168.77      120.15     11.99 o 
   8   2   8       10.31        5.98      8.05 o 
   9   2   8     4204.91     4278.40     68.68 o 
  10   2   8      266.14      213.51     22.97 o 
  11   2   8      245.66      240.01     17.88 o 
  12   2   8     1694.31     1688.32     75.95 o 
  13   2   8     2099.20     2025.29     71.46 o 
  14   2   8      308.56      295.01     32.12 o 
  15   2   8      137.22      121.72     25.26 o 
  16   2   8      969.27     1028.93     56.94 o 
 -12   3   8      798.36      900.87     91.40 o 
 -11   3   8      149.04      166.01     23.89 o 
 -10   3   8      120.20      124.44     22.44 o 
  -9   3   8      886.80      799.90     32.72 o 
  -8   3   8     1884.98     1863.18    112.87 o 
  -7   3   8       89.35       81.12     15.02 o 
  -6   3   8      123.01      135.49     16.08 o 
  -5   3   8      407.74      397.88     21.56 o 
  -4   3   8     3393.08     3143.44     68.43 o 
  -3   3   8      525.50      498.28     21.00 o 
  -2   3   8     1643.20     1574.36     35.12 o 
  -1   3   8     1095.53     1068.53     18.88 o 
   0   3   8    17460.45    18514.40    200.21 o 
   1   3   8     1337.30     1464.54     30.67 o 
   2   3   8      612.50      674.21     19.67 o 
   3   3   8      197.98      163.07     11.38 o 
   4   3   8      623.43      419.61     17.09 o 
   5   3   8        0.83       -5.24     14.13 o 
   6   3   8      255.83      198.32     13.29 o 
   7   3   8     1026.46     1010.32     28.02 o 
   8   3   8     5978.61     5857.03     84.36 o 
   9   3   8      288.28      287.53     25.35 o 
  10   3   8      247.75      242.14     17.27 o 
  11   3   8      283.13      239.05     17.92 o 
  12   3   8     1335.20     1141.59     35.97 o 
  13   3   8      564.13      534.41     49.02 o 
  14   3   8       15.74       23.06     15.67 o 
  15   3   8      216.26      239.21     30.80 o 
  16   3   8     1381.83     1259.16     62.14 o 
 -12   4   8     1537.45     1657.33     51.28 o 
 -11   4   8     1042.72     1028.56     50.56 o 
 -10   4   8      633.20      622.56     31.24 o 
  -9   4   8        8.25       -1.91      9.59 o 
  -8   4   8      634.95      654.52     29.97 o 
  -7   4   8      617.89      590.62     26.72 o 
  -6   4   8      364.15      319.17     20.34 o 
  -5   4   8      397.78      386.16     21.10 o 
  -4   4   8      400.10      325.26     20.20 o 
  -3   4   8     2663.11     2501.04     76.61 o 
  -2   4   8     1424.52     1295.02     31.40 o 
  -1   4   8     1413.08     1609.29     28.36 o 
   0   4   8      834.70      820.32     17.62 o 
   1   4   8    22236.28    24052.74    204.09 o 
   2   4   8     3922.10     4098.38     58.31 o 
   3   4   8       61.48      124.23     10.13 o 
   4   4   8      431.98      455.05     17.55 o 
   5   4   8     5688.84     5458.55    155.07 o 
   6   4   8      661.16      644.16     22.37 o 
   7   4   8       14.63       16.69      9.51 o 
   8   4   8        0.27        0.02      7.70 o 
   9   4   8     8534.92     8364.42    241.94 o 
  10   4   8       23.70       12.61      9.26 o 
  11   4   8      286.11      310.29     37.93 o 
  12   4   8        4.59        7.70     18.83 o 
  13   4   8     6224.32     6246.53    100.38 o 
  14   4   8      214.93      182.12     19.63 o 
  15   4   8      433.39      354.65     32.21 o 
  16   4   8       20.99        0.62     14.96 o 
 -12   5   8      730.01      732.78     34.35 o 
 -11   5   8      689.84      647.11     31.93 o 
 -10   5   8      127.69      119.95     16.74 o 
  -9   5   8      617.24      630.93     28.93 o 
  -8   5   8      225.63      204.68     18.57 o 
  -7   5   8      726.35      784.13     30.16 o 
  -6   5   8        3.26       16.28     10.26 o 
  -5   5   8      671.68      639.83     24.98 o 
  -4   5   8     2582.34     2655.53     50.53 o 
  -3   5   8     1980.83     1861.22     39.68 o 
  -2   5   8     1195.54     1285.07     31.02 o 
  -1   5   8       17.86       23.28     22.09 o 
   0   5   8     4802.10     5198.15     61.38 o 
   1   5   8     2284.47     2219.31     29.29 o 
   2   5   8     7451.26     8212.86     78.52 o 
   3   5   8       57.64       55.86      6.25 o 
   4   5   8     3156.76     3100.53     50.67 o 
   5   5   8      597.71      611.84     21.35 o 
   6   5   8     1511.39     1586.92     35.62 o 
   7   5   8     1142.23     1125.07     30.84 o 
   8   5   8        2.69        7.20      8.73 o 
   9   5   8       33.85       33.86     10.39 o 
  10   5   8      377.93      336.44     29.26 o 
  11   5   8     1233.36     1211.48     37.66 o 
  12   5   8       20.52       21.52     11.31 o 
  13   5   8       15.36        2.43     10.79 o 
  14   5   8     2962.11     3184.00     68.67 o 
  15   5   8      395.26      347.20     25.28 o 
  16   5   8      111.33       94.16     19.93 o 
 -12   6   8       28.20       49.76     14.17 o 
 -11   6   8     1067.13     1100.98     40.04 o 
 -10   6   8       13.90       11.23     10.89 o 
  -9   6   8      129.49      124.50     35.12 o 
  -8   6   8      562.40      544.25     26.23 o 
  -7   6   8     2747.11     2675.18     55.72 o 
  -6   6   8        1.40        1.34     11.84 o 
  -5   6   8       64.12       46.69     11.10 o 
  -4   6   8       51.71       46.46     10.64 o 
  -3   6   8     7812.11     7685.78    101.59 o 
  -2   6   8      132.13      136.07     16.55 o 
  -1   6   8      926.04      798.28     23.30 o 
   0   6   8     1360.03     1497.66     31.32 o 
   1   6   8    18645.12    20222.18    174.66 o 
   2   6   8     7387.88     8274.26     79.56 o 
   3   6   8      165.35      213.22      8.56 o 
   4   6   8      226.35      258.12     14.23 o 
   5   6   8     1279.28     1281.04     31.58 o 
   6   6   8      728.33      591.97     24.07 o 
   7   6   8      364.43      338.78     18.84 o 
   8   6   8      116.61      123.92     14.08 o 
   9   6   8     3667.73     3609.62     65.56 o 
  10   6   8       24.10        6.84      9.44 o 
  11   6   8      608.08      704.05     42.11 o 
  12   6   8      620.20      552.93     27.48 o 
  13   6   8      991.87      928.91     44.09 o 
  14   6   8      132.71      118.95     18.28 o 
  15   6   8       68.21       83.15     16.70 o 
  16   6   8      579.79      601.02     32.70 o 
 -12   7   8      106.87       62.49     22.79 o 
 -11   7   8     1263.92     1306.68     42.74 o 
 -10   7   8     1052.75      949.78     35.13 o 
  -9   7   8      329.12      319.22     21.81 o 
  -8   7   8      312.33      288.14     30.85 o 
  -7   7   8     2421.13     2275.71     50.55 o 
  -6   7   8     2188.84     2111.33     47.13 o 
  -5   7   8       39.39       46.02     11.31 o 
  -4   7   8      270.80      230.23     16.05 o 
  -3   7   8     1237.60     1141.55     30.96 o 
  -2   7   8     2475.07     2462.41     61.17 o 
  -1   7   8      188.27      180.61     12.66 o 
   0   7   8       23.92       25.34      7.44 o 
   1   7   8     5773.99     6310.58     81.79 o 
   2   7   8     4146.79     3978.32     56.27 o 
   3   7   8      214.19      211.02      9.22 o 
   4   7   8      934.59      841.83     16.27 o 
   5   7   8     3070.51     3143.01     54.88 o 
   6   7   8     1640.98     1402.48     35.20 o 
   7   7   8      377.05      347.14     19.36 o 
   8   7   8     2030.07     1955.06     60.90 o 
   9   7   8        7.03      -11.75      8.34 o 
  10   7   8     1713.11     1639.82     43.92 o 
  11   7   8     1880.70     1834.60     77.10 o 
  12   7   8      846.36      782.85     33.04 o 
  13   7   8      440.42      493.41     46.43 o 
  14   7   8     2922.25     3018.91     69.11 o 
  15   7   8        3.72       -1.35     12.04 o 
  16   7   8       93.11       78.74     22.49 o 
 -11   8   8     1159.30     1169.57     57.82 o 
 -10   8   8     3836.38     3727.76    105.26 o 
  -9   8   8       50.78       42.63     18.79 o 
  -8   8   8       64.26       55.59     14.96 o 
  -7   8   8      746.65      731.35     28.65 o 
  -6   8   8     5310.48     5329.80     99.45 o 
  -5   8   8        6.37        1.00      8.21 o 
  -4   8   8        8.74        7.12      8.72 o 
  -3   8   8      827.46      828.17     33.66 o 
  -2   8   8     4221.07     4221.46     66.04 o 
  -1   8   8      834.27      863.70     36.92 o 
   0   8   8     2373.20     2655.65     46.27 o 
   1   8   8      596.27      512.83     18.13 o 
   2   8   8      393.07      351.00     22.44 o 
   3   8   8     1465.10     1537.40     59.14 o 
   4   8   8      226.43      204.15     14.79 o 
   5   8   8      308.99      318.77     27.64 o 
   6   8   8      436.76      417.53     22.71 o 
   7   8   8        2.30       -2.49      8.52 o 
   8   8   8       20.50       23.53     10.48 o 
   9   8   8     1397.12     1331.72     39.07 o 
  10   8   8      870.43      840.82     32.54 o 
  11   8   8      555.12      460.26     25.54 o 
  12   8   8      139.82      155.38     18.84 o 
  13   8   8       97.52       98.05     17.34 o 
  14   8   8        4.73       13.15     12.71 o 
  15   8   8      841.60      874.82     58.35 o 
 -11   9   8      597.03      603.93     43.30 o 
 -10   9   8      762.83      812.69     48.05 o 
  -9   9   8      764.41      711.12     42.68 o 
  -8   9   8     1110.00     1099.93     35.79 o 
  -7   9   8     1289.83     1190.06     35.88 o 
  -6   9   8      280.19      277.64     19.05 o 
  -5   9   8       18.44       32.13     10.33 o 
  -4   9   8     1080.44     1152.88     74.50 o 
  -3   9   8      207.73      217.76     15.64 o 
  -2   9   8     3300.35     3023.88     54.70 o 
  -1   9   8     3215.91     3227.88     54.85 o 
   0   9   8     3297.30     3289.83     54.40 o 
   1   9   8      350.11      343.63     24.42 o 
   2   9   8     2227.88     2060.61     38.87 o 
   3   9   8      972.16      913.35     24.22 o 
   4   9   8     2927.66     3011.27     82.03 o 
   5   9   8     1083.55     1025.58     46.29 o 
   6   9   8     1214.50     1155.22     50.52 o 
   8   9   8       94.22      105.79     23.06 o 
   9   9   8     2955.33     2904.69     89.95 o 
  10   9   8     1445.37     1484.82     65.13 o 
  11   9   8      138.25      171.27     28.96 o 
  12   9   8       33.30       50.87     21.74 o 
  13   9   8      586.44      558.69     45.94 o 
  14   9   8      335.80      339.02     40.22 o 
  15   9   8        2.61       -1.06     23.67 o 
 -11  10   8      255.19      229.27     31.60 o 
 -10  10   8     2625.79     2835.60     91.71 o 
  -9  10   8      742.21      680.14     43.48 o 
  -8  10   8       41.91       42.07     16.02 o 
  -7  10   8       89.97       91.18     20.59 o 
  -6  10   8     2302.54     2249.50     49.94 o 
  -5  10   8       43.02       65.77     12.19 o 
  -4  10   8      366.09      317.43     29.22 o 
  -3  10   8     1395.06     1377.35     35.69 o 
  -2  10   8     1264.92     1199.47     32.52 o 
  -1  10   8     3771.73     3740.48     61.84 o 
   0  10   8      457.86      406.59     18.94 o 
   1  10   8      798.31      769.64     24.46 o 
   2  10   8      632.16      596.65     21.33 o 
   3  10   8     4088.01     4121.43    101.21 o 
   4  10   8     1413.25     1540.09     58.09 o 
   5  10   8     1594.23     1623.08     61.17 o 
   6  10   8     1758.68     1804.74     65.39 o 
   7  10   8     2707.49     2813.07     87.31 o 
   8  10   8      383.67      370.88     33.71 o 
   9  10   8       14.25        6.95     16.46 o 
  10  10   8        3.09        6.25     18.13 o 
  11  10   8      506.97      522.69     44.01 o 
  12  10   8      306.86      198.64     31.86 o 
  13  10   8     1415.54     1314.34     68.82 o 
  14  10   8      148.99      154.55     32.74 o 
 -10  11   8      426.80      451.76     39.08 o 
  -9  11   8     1382.88     1345.94     61.34 o 
  -8  11   8      483.18      381.70     34.59 o 
  -7  11   8       40.51       80.88     20.51 o 
  -6  11   8       99.88       66.27     17.25 o 
  -5  11   8     1443.18     1406.65     38.24 o 
  -4  11   8      229.55      211.80     16.65 o 
  -3  11   8      399.80      397.37     25.21 o 
  -2  11   8      251.42      263.13     17.45 o 
  -1  11   8     1760.84     1778.77     68.96 o 
   0  11   8      611.95      603.46     23.62 o 
   1  11   8     3101.80     3034.43     54.28 o 
   2  11   8      181.49      177.69     23.06 o 
   3  11   8     1595.19     1516.24     57.82 o 
   4  11   8       69.78       43.13     16.37 o 
   5  11   8     2506.60     2555.99     79.30 o 
   6  11   8      455.98      388.21     34.85 o 
   7  11   8      943.01     1016.34     52.72 o 
   8  11   8      444.15      430.11     36.44 o 
   9  11   8     1321.42     1120.90     57.29 o 
  10  11   8      121.40      149.71     28.78 o 
  11  11   8      430.94      347.46     38.99 o 
  12  11   8       65.12       62.93     25.26 o 
  13  11   8      629.78      661.31     52.45 o 
  14  11   8      157.34      219.23     38.46 o 
 -10  12   8       27.21       14.79     14.35 o 
  -9  12   8      568.09      496.82     38.11 o 
  -8  12   8      912.88     1004.11     52.81 o 
  -7  12   8     2019.04     1990.79     72.26 o 
  -6  12   8       45.14       45.15     17.34 o 
  -5  12   8      361.24      377.65     31.68 o 
  -4  12   8      222.88      258.93     26.49 o 
  -3  12   8      263.76      262.56     18.02 o 
  -2  12   8       62.20       71.91     12.13 o 
  -1  12   8      388.74      313.37     18.57 o 
   0  12   8     1268.97     1277.92     35.06 o 
   1  12   8     5197.80     5171.84     79.39 o 
   2  12   8     1175.41     1272.72     53.16 o 
   3  12   8      825.31      841.99     44.89 o 
   4  12   8      493.10      431.07     34.68 o 
   6  12   8     1306.22     1284.42     58.88 o 
   7  12   8      948.85      905.71     51.22 o 
   8  12   8       89.81       85.63     23.06 o 
   9  12   8      406.32      376.86     37.32 o 
  10  12   8      476.86      529.12     43.13 o 
  11  12   8        1.31      -22.00     16.99 o 
  12  12   8      169.94      236.66     37.14 o 
  13  12   8      254.44      272.57     40.75 o 
  -9  13   8      613.55      696.78     45.85 o 
  -8  13   8       43.31       27.20     16.11 o 
  -7  13   8      418.13      375.45     34.94 o 
  -6  13   8     1863.94     1799.19     67.94 o 
  -5  13   8      756.17      838.39     45.50 o 
  -4  13   8       54.00       12.50     13.29 o 
  -3  13   8      684.01      666.68     38.55 o 
  -2  13   8     2037.52     2029.27     84.14 o 
  -1  13   8     2324.01     2375.14     67.37 o 
   0  13   8      345.62      363.45     20.36 o 
   1  13   8      914.31      881.95     44.71 o 
   2  13   8     3175.05     3221.53     90.91 o 
   3  13   8      961.48      886.97     46.38 o 
   4  13   8       84.22       72.08     21.74 o 
   5  13   8      346.02      278.38     31.86 o 
   6  13   8     3424.85     3404.06    101.92 o 
   7  13   8      166.12      129.64     27.37 o 
   8  13   8        2.97        7.30     17.43 o 
   9  13   8     1347.57     1313.38     66.54 o 
  10  13   8      263.97      319.30     37.58 o 
  11  13   8       52.68       38.64     21.74 o 
  12  13   8      401.27      414.88     44.01 o 
  -8  14   8      339.42      383.46     37.32 o 
  -7  14   8     1474.09     1494.94     64.86 o 
  -6  14   8        2.21       16.90     13.64 o 
  -5  14   8       83.62       93.99     21.30 o 
  -4  14   8      811.96      777.13     43.74 o 
  -3  14   8       93.91      131.40     22.71 o 
  -2  14   8      436.03      410.04     31.86 o 
  -1  14   8      483.98      519.79     34.06 o 
   0  14   8       29.47       33.85      8.55 o 
   1  14   8      353.39      391.29     32.48 o 
   2  14   8      342.36      370.70     32.21 o 
   3  14   8      974.11      945.14     51.05 o 
   4  14   8      296.78      321.41     33.09 o 
   5  14   8      214.38      196.79     29.48 o 
   6  14   8      196.80      220.91     31.68 o 
   7  14   8     1074.70     1046.00     59.67 o 
   8  14   8        4.70       -1.67     18.39 o 
   9  14   8      231.66      226.01     33.44 o 
  10  14   8       96.19       99.80     28.52 o 
  11  14   8       39.12       82.55     27.55 o 
  -7  15   8      173.41      186.23     28.60 o 
  -6  15   8     2167.37     2410.78     84.58 o 
  -5  15   8       68.72       62.58     19.45 o 
  -4  15   8        9.62      -11.35     11.27 o 
  -3  15   8      313.64      294.13     31.07 o 
  -2  15   8     1549.01     1569.40     62.40 o 
  -1  15   8      589.66      593.28     37.93 o 
   2  15   8      987.92      951.04     52.01 o 
   3  15   8       41.55       48.32     19.89 o 
   4  15   8      148.29      189.49     30.36 o 
   5  15   8     1054.68     1021.89     57.38 o 
   6  15   8     2124.50     2212.67     85.72 o 
   7  15   8      101.12       94.26     26.58 o 
   8  15   8      195.05      146.36     29.75 o 
   9  15   8       99.60       89.42     27.64 o 
  10  15   8      725.56      747.03     54.92 o 
  -5  16   8     1042.82     1108.84     57.21 o 
  -4  16   8       10.53        7.22     13.99 o 
  -3  16   8      203.92      205.42     28.43 o 
  -2  16   8      407.26      378.18     34.76 o 
  -1  16   8      480.41      579.20     39.34 o 
   1  16   8      276.74      318.51     32.48 o 
   4  16   8       38.49       49.55     21.74 o 
   5  16   8       69.58      105.17     26.93 o 
   6  16   8        5.16       13.91     19.71 o 
   7  16   8      766.44      938.81     58.35 o 
   8  16   8      205.02      188.52     34.15 o 
  -3  17   8      213.00      159.21     27.55 o 
  -2  17   8      155.38      141.43     24.38 o 
  -1  17   8      191.33      152.08     25.96 o 
   1  17   8        1.10        6.60     15.49 o 
   2  17   8      415.55      456.42     40.22 o 
   5  17   8      104.62       71.29     24.64 o 
   0  -9   9      155.41      193.01     32.21 o 
   1  -9   9       87.76       95.67     25.43 o 
   2  -9   9        2.72        3.78     17.51 o 
   3  -9   9      180.52      216.24     32.92 o 
   4  -9   9      180.59      116.09     28.16 o 
   5  -9   9        6.65       30.10     21.83 o 
   6  -9   9      156.07      209.11     34.06 o 
   7  -9   9     1049.08      899.55     57.21 o 
  -2  -8   9       41.53       57.38     20.68 o 
  -1  -8   9      623.50      820.78     50.08 o 
   0  -8   9       50.80       62.31     22.18 o 
   1  -8   9     1053.84     1093.09     56.94 o 
   2  -8   9        8.54        9.15     17.43 o 
   3  -8   9      440.20      488.90     39.16 o 
   4  -8   9      666.39      741.75     48.49 o 
   5  -8   9       69.25       54.30     21.03 o 
   6  -8   9       67.43       51.31     22.35 o 
   7  -8   9       63.64       39.96     21.30 o 
   8  -8   9      867.25      834.25     53.95 o 
   9  -8   9      192.52      189.93     32.21 o 
  -4  -7   9      207.24      180.16     29.92 o 
  -3  -7   9      569.67      531.62     28.55 o 
  -2  -7   9      162.78      157.27     27.28 o 
  -1  -7   9     1200.22     1149.77     56.15 o 
   0  -7   9      133.92      126.82     25.70 o 
   1  -7   9       84.31       88.10     22.97 o 
   2  -7   9      451.10      393.49     36.26 o 
   3  -7   9      412.58      399.57     36.79 o 
   4  -7   9      410.38      334.44     35.03 o 
   5  -7   9       26.21       -5.72     16.46 o 
   6  -7   9       52.30       32.65     19.54 o 
   7  -7   9      202.78      259.45     33.71 o 
   8  -7   9        8.44       24.03     19.71 o 
   9  -7   9      154.64      171.62     31.07 o 
  10  -7   9       43.24        8.27     18.48 o 
  11  -7   9      160.32      197.94     33.27 o 
  -6  -6   9        1.38       -6.95     17.51 o 
  -5  -6   9        6.38       -6.16     16.72 o 
  -4  -6   9      544.22      666.59     46.47 o 
  -3  -6   9      106.48      104.78     16.25 o 
  -2  -6   9       37.07       29.90     11.99 o 
  -1  -6   9      382.15      378.34     23.64 o 
   0  -6   9     2389.18     2394.85     78.77 o 
   1  -6   9       34.16       36.44     17.69 o 
   2  -6   9      315.95      245.46     28.96 o 
   3  -6   9       59.90       36.96     17.69 o 
   4  -6   9     1556.54     1474.52     60.99 o 
   5  -6   9      208.22      184.56     27.11 o 
   6  -6   9       53.65       33.62     18.13 o 
   7  -6   9       45.15       60.55     19.89 o 
   8  -6   9     1392.05     1465.55     66.18 o 
   9  -6   9        0.16       -9.68     14.87 o 
  10  -6   9      345.64      292.19     35.38 o 
  11  -6   9        0.28       -0.35     13.91 o 
  12  -6   9      752.51      804.77     52.98 o 
  -7  -5   9      542.92      608.85     47.97 o 
  -6  -5   9      315.87      359.79     38.99 o 
  -5  -5   9      400.95      424.03     39.78 o 
  -4  -5   9      372.66      324.41     35.64 o 
  -3  -5   9     1025.72     1023.28     35.51 o 
  -2  -5   9       87.67       83.08     14.41 o 
  -1  -5   9       93.14       78.99     14.09 o 
   0  -5   9      937.16      853.41     31.40 o 
   1  -5   9     1330.78     1189.46     51.75 o 
   2  -5   9     1928.26     2033.65     68.91 o 
   3  -5   9       14.46       20.33     15.05 o 
   4  -5   9      178.66      187.90     26.14 o 
   5  -5   9       49.29       76.57     20.07 o 
   6  -5   9      316.68      369.29     33.44 o 
   7  -5   9       25.59       29.04     18.13 o 
   8  -5   9       73.43       82.20     22.71 o 
   9  -5   9     2163.09     2114.80     78.59 o 
  10  -5   9        3.07        3.52     14.70 o 
  11  -5   9      315.03      334.61     36.26 o 
  12  -5   9      167.25      177.16     30.01 o 
  13  -5   9     1845.06     1795.67     76.83 o 
  -8  -4   9      118.84      105.61     28.69 o 
  -7  -4   9      484.85      512.92     44.71 o 
  -6  -4   9        6.86        8.01     17.60 o 
  -5  -4   9      296.04      317.19     35.12 o 
  -4  -4   9     1129.67     1177.58     58.00 o 
  -3  -4   9     2770.98     2855.27     59.55 o 
  -2  -4   9      190.40      161.41     39.12 o 
  -1  -4   9        1.44       15.43     10.05 o 
   0  -4   9      563.61      555.47     28.65 o 
   1  -4   9      784.12      889.21     93.33 o 
   2  -4   9        0.40        1.94      9.62 o 
   3  -4   9      628.44      599.70     37.93 o 
   4  -4   9     1786.85     1787.49     64.34 o 
   5  -4   9     1363.94     1433.95     58.17 o 
   6  -4   9       29.75       40.13     18.31 o 
   7  -4   9      899.13      767.63     44.09 o 
   8  -4   9     1470.02     1434.57     60.55 o 
   9  -4   9       64.95       41.80     19.10 o 
  10  -4   9      887.58      879.84     49.73 o 
  11  -4   9      340.73      321.15     34.85 o 
  12  -4   9      754.92      849.30     51.75 o 
  13  -4   9       79.73       77.18     22.71 o 
  14  -4   9      501.27      486.70     43.21 o 
  -8  -3   9      117.83      138.53     30.36 o 
  -7  -3   9     1006.26      957.90     56.59 o 
  -6  -3   9      214.10      187.55     30.01 o 
  -5  -3   9       36.14       74.37     22.62 o 
  -4  -3   9       65.59      105.70     24.64 o 
  -3  -3   9     1158.85     1194.47     56.06 o 
  -2  -3   9        4.12       -4.00      9.09 o 
  -1  -3   9     1297.68     1226.58     55.80 o 
   0  -3   9      224.71      218.56     17.11 o 
   1  -3   9     1514.39     1637.26    126.38 o 
   2  -3   9      226.06      225.46     16.98 o 
   3  -3   9     1850.11     1855.47     43.52 o 
   4  -3   9      239.78      201.98     24.82 o 
   5  -3   9     3646.71     3587.65     93.55 o 
   6  -3   9     1161.92     1214.19     53.51 o 
   7  -3   9       10.77       11.44     14.96 o 
   8  -3   9     1080.00     1020.57     49.73 o 
   9  -3   9     1509.17     1522.40     63.02 o 
  10  -3   9      349.38      332.68     33.18 o 
  11  -3   9      612.69      689.56     45.59 o 
  12  -3   9      694.85      714.38     47.44 o 
  13  -3   9     2436.21     2197.70     82.55 o 
  14  -3   9      279.68      298.35     36.08 o 
  15  -3   9       19.05       23.50     17.25 o 
  -9  -2   9      291.12      318.33     38.28 o 
  -8  -2   9       39.09       55.89     22.71 o 
  -7  -2   9     1309.39     1413.88     67.06 o 
  -6  -2   9      237.17      228.74     32.30 o 
  -5  -2   9       94.75      147.24     26.76 o 
  -4  -2   9      155.29      184.12     27.55 o 
  -3  -2   9      776.67      781.09     44.36 o 
  -2  -2   9     1193.34     1141.17     33.51 o 
  -1  -2   9        0.22      -12.56      8.38 o 
   0  -2   9      696.46      679.58     25.70 o 
   1  -2   9     2833.22     2784.38     52.90 o 
   2  -2   9     1594.15     1490.32     36.93 o 
   3  -2   9        2.41       -2.40      8.02 o 
   4  -2   9      166.46      186.42     25.35 o 
   5  -2   9      462.93      444.05     21.03 o 
   6  -2   9     2517.35     2464.90     74.28 o 
   7  -2   9      399.58      411.71     33.00 o 
   8  -2   9       42.03       24.47     16.63 o 
   9  -2   9      653.65      690.70     41.45 o 
  10  -2   9     1921.22     1911.41     69.97 o 
  11  -2   9      313.70      318.42     32.74 o 
  12  -2   9     1339.90     1431.84     63.37 o 
  13  -2   9      452.40      539.15     41.98 o 
  14  -2   9     2512.49     2518.50     90.03 o 
  15  -2   9       27.25       27.90     18.75 o 
 -10  -1   9      212.81      208.67     35.91 o 
  -9  -1   9      249.26      313.14     38.81 o 
  -8  -1   9      123.62       74.81     23.41 o 
  -7  -1   9      567.48      584.12     45.50 o 
  -6  -1   9      515.99      538.62     42.42 o 
  -5  -1   9      158.80      122.86     25.61 o 
  -4  -1   9       60.52       16.11     18.66 o 
  -3  -1   9      225.52      241.06     29.22 o 
  -2  -1   9     8181.10     8663.13    114.55 o 
  -1  -1   9       14.42        7.69     13.03 o 
   0  -1   9      239.49      237.30     31.02 o 
   1  -1   9      278.60      247.56     21.21 o 
   2  -1   9     2914.72     2912.08     52.61 o 
   3  -1   9       20.61       19.59      9.11 o 
   4  -1   9      319.13      319.00     18.53 o 
   5  -1   9      766.58      780.14     42.82 o 
   6  -1   9     2807.17     2673.26     49.84 o 
   7  -1   9      201.98      172.06     23.85 o 
   8  -1   9       49.94       51.93     18.57 o 
   9  -1   9      103.92       84.05     21.47 o 
  10  -1   9      571.52      609.38     40.22 o 
  11  -1   9       40.52       37.76     17.51 o 
  12  -1   9     2450.69     2481.54     82.82 o 
  13  -1   9        3.93      -20.73     13.82 o 
  14  -1   9      134.30       75.86     22.71 o 
  15  -1   9        1.40       24.20     17.16 o 
  16  -1   9      161.43      193.89     31.95 o 
 -10   0   9      159.86      172.59     33.18 o 
  -9   0   9        7.85       -3.17     18.92 o 
  -8   0   9     1631.41     1680.91     74.19 o 
  -7   0   9       52.02       89.33     24.55 o 
  -6   0   9     1599.75     1520.29     66.01 o 
  -5   0   9      681.82      699.86     45.06 o 
  -4   0   9     1415.47     1307.30     58.17 o 
  -3   0   9      288.92      273.98     28.43 o 
  -2   0   9     1057.60      954.21     46.65 o 
  -1   0   9     1501.31     1526.74     39.08 o 
   0   0   9     2625.65     2646.93     48.17 o 
   1   0   9      550.02      490.48     34.85 o 
   2   0   9     2860.72     2929.73     51.34 o 
   3   0   9     3191.18     3439.98     57.26 o 
   4   0   9     1444.19     1346.21     32.80 o 
   5   0   9      197.83      210.63     14.54 o 
   6   0   9     2269.00     2076.65     92.98 o 
   7   0   9      792.05      682.83     23.95 o 
   8   0   9     3181.23     3268.65     81.81 o 
   9   0   9       32.59       34.06     16.46 o 
  10   0   9     2139.75     2249.98     73.14 o 
  11   0   9      130.21      105.44     22.35 o 
  12   0   9     1531.39     1571.51     63.90 o 
  13   0   9      730.91      735.15     46.03 o 
  14   0   9      402.88      441.64     38.81 o 
  15   0   9       94.71       90.12     24.64 o 
  16   0   9     1046.70      837.86     52.28 o 
 -10   1   9      703.30      654.71     48.85 o 
  -9   1   9       59.19       39.08     21.56 o 
  -8   1   9      455.11      405.82     39.34 o 
  -7   1   9       66.60      102.44     24.73 o 
  -6   1   9      900.03      920.32     49.81 o 
  -5   1   9       67.84       67.33     22.53 o 
  -4   1   9       21.32       11.71     16.02 o 
  -3   1   9      796.46      761.02     41.63 o 
  -2   1   9     4021.71     4022.68    100.33 o 
  -1   1   9      437.90      409.96     18.39 o 
   0   1   9      719.04      857.60     31.82 o 
   1   1   9     3046.91     3082.88     51.57 o 
   2   1   9     2798.76     2759.67     48.18 o 
   3   1   9      965.58      957.55     53.95 o 
   4   1   9       75.76       80.30     10.54 o 
   5   1   9     1324.04     1161.15     30.06 o 
   6   1   9      638.55      620.61     23.02 o 
   7   1   9     2935.19     2930.65     78.73 o 
   8   1   9      108.72       96.93     12.31 o 
   9   1   9     1750.79     1718.72     40.92 o 
  10   1   9      336.60      275.30     28.16 o 
  11   1   9      306.20      283.22     29.48 o 
  12   1   9      909.07      825.27     44.97 o 
  13   1   9     2912.25     2973.51     92.23 o 
  14   1   9      851.72      834.87     49.55 o 
  15   1   9     1741.41     1622.38     69.62 o 
  16   1   9      103.37       88.45     22.44 o 
 -11   2   9       92.57       71.99     25.61 o 
 -10   2   9       48.55       28.08     19.98 o 
  -9   2   9      596.97      568.72     44.62 o 
  -8   2   9      147.19       85.11     22.71 o 
  -7   2   9       65.20       32.74     18.83 o 
  -6   2   9     1288.41     1192.36     56.33 o 
  -5   2   9     1775.23     1878.84     69.53 o 
  -4   2   9       72.49       91.44     21.74 o 
  -3   2   9     1072.57     1015.46     48.85 o 
  -2   2   9      148.94      133.42     20.95 o 
  -1   2   9     3007.06     3001.24     48.29 o 
   0   2   9     1622.05     1508.72     31.72 o 
   1   2   9       15.46       12.37     15.27 o 
   2   2   9      295.00      325.29     16.13 o 
   3   2   9      943.86      935.05     25.68 o 
   4   2   9      546.81      504.16     34.63 o 
   5   2   9      206.95      167.37     13.06 o 
   6   2   9      330.18      333.23     18.53 o 
   7   2   9       17.23       25.63      9.22 o 
   8   2   9        1.67       14.65      8.88 o 
   9   2   9      286.00      267.50     20.86 o 
  10   2   9      246.95      321.59     29.13 o 
  11   2   9       20.57       27.79     10.98 o 
  12   2   9      472.70      503.33     37.14 o 
  13   2   9     1222.86     1222.64     56.85 o 
  14   2   9     1190.96     1122.22     56.06 o 
  15   2   9       32.95       28.52     17.07 o 
  16   2   9      226.41      272.57     34.06 o 
 -11   3   9     1028.07     1059.64     60.02 o 
 -10   3   9      249.65      220.91     32.48 o 
  -9   3   9        5.00        4.06     11.13 o 
  -8   3   9       64.13       68.13     22.35 o 
  -7   3   9     3913.92     4142.44     76.62 o 
  -6   3   9      996.87      911.59     33.35 o 
  -5   3   9     2476.85     2435.77     52.96 o 
  -4   3   9      651.15      661.59     27.16 o 
  -3   3   9     1768.50     1784.83     41.42 o 
  -2   3   9      537.98      519.08     34.50 o 
  -1   3   9      678.28      688.50     37.84 o 
   0   3   9      800.30      763.98     28.74 o 
   1   3   9     3103.45     2928.58     47.32 o 
   2   3   9       51.81       41.60     10.03 o 
   3   3   9       29.25        8.79      6.95 o 
   4   3   9     3838.65     4003.89     61.72 o 
   5   3   9     7169.11     7496.29    102.88 o 
   6   3   9     1143.89     1132.33     30.22 o 
   7   3   9      688.76      623.20     36.26 o 
   8   3   9      958.35      973.19     29.68 o 
   9   3   9     5698.58     5521.68    101.34 o 
  10   3   9      552.87      543.22     24.21 o 
  11   3   9     1568.41     1587.35     41.04 o 
  12   3   9      141.70      128.19     15.64 o 
  13   3   9      450.77      465.10     48.49 o 
  14   3   9     1008.35      989.59     52.01 o 
  15   3   9       97.97       94.70     22.62 o 
  16   3   9        3.09       -4.31     15.23 o 
 -11   4   9      516.41      530.45     30.37 o 
 -10   4   9     1127.93     1137.81     41.14 o 
  -9   4   9     1007.24     1013.45     37.31 o 
  -8   4   9       29.23       52.07     13.93 o 
  -7   4   9        4.04       16.66     10.77 o 
  -6   4   9      357.60      359.15     22.39 o 
  -5   4   9      992.47     1018.34     33.06 o 
  -4   4   9     2289.46     2263.52     48.04 o 
  -3   4   9       26.65       24.65      9.74 o 
  -2   4   9     6107.42     6223.80    144.87 o 
  -1   4   9      921.12      894.21     26.21 o 
   0   4   9        1.41        6.56      4.42 o 
   1   4   9       16.12       35.75      7.08 o 
   2   4   9     3802.32     3844.27     57.38 o 
   3   4   9        8.83       12.32      6.32 o 
   4   4   9     1329.14     1236.45     29.62 o 
   5   4   9      159.55      156.72     12.62 o 
   6   4   9     8838.32     9025.74    115.73 o 
   7   4   9     2209.34     2212.39     45.37 o 
   8   4   9      177.26      156.60     18.39 o 
   9   4   9      341.31      292.63     18.89 o 
  10   4   9     1422.87     1377.43     41.80 o 
  11   4   9      776.56      833.96     30.98 o 
  12   4   9      814.60      667.24     28.84 o 
  13   4   9      407.54      397.41     49.64 o 
  14   4   9     3493.02     3597.44     96.77 o 
  15   4   9       60.69       63.81     20.59 o 
  16   4   9      476.91      508.44     42.77 o 
 -11   5   9      543.30      478.94     29.63 o 
 -10   5   9      120.93      136.25     26.67 o 
  -9   5   9      492.24      436.47     26.24 o 
  -8   5   9      295.52      299.77     21.87 o 
  -7   5   9     2011.46     1957.86     49.08 o 
  -6   5   9      225.49      281.62     19.96 o 
  -5   5   9      394.56      353.69     21.07 o 
  -4   5   9     1801.22     1844.34     42.89 o 
  -3   5   9     5148.90     5034.88     76.90 o 
  -2   5   9      702.36      674.99     24.39 o 
  -1   5   9     2024.54     2122.42     42.60 o 
   0   5   9     1666.76     1685.33     28.56 o 
   1   5   9     2604.75     2550.43     33.31 o 
   2   5   9      144.81      162.84      8.47 o 
   3   5   9     1591.63     1745.28     60.99 o 
   4   5   9      454.81      501.38     35.56 o 
   5   5   9     4747.87     4622.85     69.53 o 
   6   5   9      740.87      798.45     25.67 o 
   7   5   9     1108.80     1077.29     31.39 o 
   8   5   9        3.53       16.48      9.20 o 
   9   5   9      585.58      543.20     50.47 o 
  10   5   9     1961.75     2048.86     47.92 o 
  11   5   9        7.94       14.99     10.34 o 
  12   5   9       27.12       29.86     11.02 o 
  13   5   9       42.98       21.31     12.06 o 
  14   5   9      169.00      162.76     26.71 o 
  15   5   9     1150.93     1127.72     41.04 o 
  16   5   9      239.39      205.06     31.07 o 
 -11   6   9       33.06       37.09     12.93 o 
 -10   6   9     1434.11     1513.78     83.08 o 
  -9   6   9      120.51      146.85     18.13 o 
  -8   6   9       56.56       54.14     13.57 o 
  -7   6   9      183.04      140.75     22.27 o 
  -6   6   9     1349.49     1402.02     58.00 o 
  -5   6   9       25.23        7.33      9.45 o 
  -4   6   9     1554.71     1477.52     37.98 o 
  -3   6   9      149.19      141.53     21.25 o 
  -2   6   9    10007.38    10271.09    127.86 o 
  -1   6   9      330.36      306.28     17.29 o 
   0   6   9      520.57      427.69     12.42 o 
   1   6   9       22.54       30.02      9.65 o 
   2   6   9     4483.82     4272.10     48.17 o 
   3   6   9        3.76        3.72      4.19 o 
   4   6   9        8.95        7.13      7.70 o 
   5   6   9     3462.71     3735.38     61.04 o 
   6   6   9     7813.05     7794.50    105.15 o 
   7   6   9      348.71      308.04     18.14 o 
   8   6   9     1518.53     1430.58     37.50 o 
   9   6   9       83.12       85.39     13.14 o 
  10   6   9     2355.51     2325.44     52.26 o 
  11   6   9        0.61        4.54     10.19 o 
  12   6   9        2.83        3.32     10.25 o 
  13   6   9       36.08       59.67     14.21 o 
  14   6   9     1354.70     1400.30     45.20 o 
  15   6   9      308.70      229.92     26.05 o 
  16   6   9       33.15       43.11     14.74 o 
 -11   7   9       70.12       85.26     30.94 o 
 -10   7   9     1485.56     1473.78     54.21 o 
  -9   7   9     1319.79     1291.36     41.34 o 
  -8   7   9      181.68      198.19     18.63 o 
  -7   7   9      408.19      381.26     34.19 o 
  -6   7   9      312.98      293.69     20.27 o 
  -5   7   9      934.96      930.32     30.96 o 
  -4   7   9      435.13      373.07     22.71 o 
  -3   7   9      749.44      767.78     26.64 o 
  -2   7   9     1065.75      979.55     28.88 o 
  -1   7   9     6605.07     6516.58     88.83 o 
   0   7   9       79.20       62.49      9.66 o 
   1   7   9     1118.86     1176.81     27.97 o 
   2   7   9       48.12       41.55      5.98 o 
   3   7   9     4358.70     4470.57     64.91 o 
   4   7   9      177.12      137.13     12.20 o 
   5   7   9     1584.69     1526.45     45.06 o 
   6   7   9       11.25       11.91     12.06 o 
   7   7   9     3097.67     2895.07     55.73 o 
   8   7   9      101.14      103.92     13.92 o 
   9   7   9      434.56      465.43     53.86 o 
  10   7   9      332.86      294.73     21.20 o 
  11   7   9      404.17      404.82     39.56 o 
  12   7   9      294.51      281.42     22.28 o 
  13   7   9      506.35      450.93     26.54 o 
  14   7   9        0.64       -4.76     10.17 o 
  15   7   9     2992.13     2920.73     69.41 o 
  16   7   9        0.25      -20.11     23.06 o 
 -11   8   9       65.40       59.58     19.98 o 
 -10   8   9      667.19      722.52     32.26 o 
  -9   8   9      499.14      474.23     64.64 o 
  -8   8   9      357.19      317.88     21.96 o 
  -7   8   9      823.29      668.50     28.44 o 
  -6   8   9     1142.44     1146.63     35.57 o 
  -5   8   9      772.36      750.09     27.90 o 
  -4   8   9      840.03      760.72     27.63 o 
  -3   8   9      418.03      428.86     32.92 o 
  -2   8   9     1313.70     1265.77     32.96 o 
  -1   8   9     2166.52     2141.82     52.89 o 
   0   8   9        6.99        6.24      9.29 o 
   1   8   9      504.46      475.55     29.35 o 
   2   8   9     1177.21     1099.50     27.20 o 
   3   8   9      120.48      105.12     22.40 o 
   4   8   9     1017.90     1076.47     29.85 o 
   5   8   9       11.17       20.55      8.76 o 
   6   8   9       14.30       18.85      9.13 o 
   7   8   9      674.97      660.52     29.22 o 
   8   8   9     2204.03     2056.96     52.67 o 
   9   8   9     2456.65     2358.18     53.36 o 
  10   8   9      400.86      363.38     33.40 o 
  11   8   9      121.22      139.17     17.70 o 
  12   8   9      395.59      349.61     24.39 o 
  13   8   9      190.73      220.38     21.78 o 
  14   8   9       23.53       -1.14     11.04 o 
  15   8   9      143.51      108.98     18.74 o 
 -10   9   9      345.14      272.57     32.04 o 
  -9   9   9     1101.01     1081.12     54.13 o 
  -8   9   9     1387.75     1432.24     41.91 o 
  -7   9   9       14.05       43.42     12.32 o 
  -6   9   9      299.72      296.05     19.88 o 
  -5   9   9      626.26      664.07     57.51 o 
  -4   9   9      256.27      234.65     17.48 o 
  -3   9   9     1801.06     1845.42     42.14 o 
  -2   9   9        2.17       -2.57      8.67 o 
  -1   9   9     6342.00     6532.38     91.21 o 
   0   9   9      124.45      113.65     11.86 o 
   1   9   9     2668.09     2542.29     45.89 o 
   2   9   9      386.14      350.75     19.49 o 
   3   9   9     3857.66     3819.92     57.62 o 
   4   9   9       14.64       21.56     15.14 o 
   5   9   9     1765.25     1693.05     60.73 o 
   6   9   9     1654.92     1736.35     62.93 o 
   7   9   9     7945.98     8560.49    176.28 o 
   8   9   9      726.28      682.70     38.02 o 
   9   9   9      139.97      152.25     17.63 o 
  10   9   9       13.01       13.90     10.78 o 
  11   9   9      854.43      860.35     34.76 o 
  12   9   9      181.01      162.99     19.89 o 
  13   9   9      149.82      133.95     29.31 o 
  14   9   9      643.74      661.22     50.87 o 
  15   9   9      733.36      739.11     53.69 o 
 -10  10   9      124.64      163.61     27.72 o 
  -9  10   9     1640.00     1556.37     65.39 o 
  -8  10   9        7.57       37.67     16.11 o 
  -7  10   9      437.71      405.75     23.49 o 
  -6  10   9        1.45        0.68     10.12 o 
  -5  10   9      193.28      198.76     21.65 o 
  -4  10   9     1292.61     1325.50     36.97 o 
  -3  10   9       34.09       26.52     10.01 o 
  -2  10   9      821.10      795.02     27.39 o 
  -1  10   9     1338.52     1298.63    111.11 o 
   0  10   9     6881.83     6936.28    148.21 o 
   1  10   9      640.40      661.78     22.88 o 
   2  10   9     1481.00     1438.52     33.45 o 
   3  10   9       69.09       78.62      9.89 o 
   4  10   9     1938.56     1865.99     65.57 o 
   5  10   9      470.66      503.24     36.70 o 
   6  10   9       58.13       65.22     20.24 o 
   7  10   9     2180.92     2278.67     76.66 o 
   8  10   9     1404.09     1324.82     59.67 o 
   9  10   9     3580.10     3557.99    104.29 o 
  10  10   9       84.60       74.63     23.59 o 
  11  10   9        1.78       32.12     20.51 o 
  12  10   9      452.38      379.41     40.22 o 
  13  10   9       47.65       64.69     23.85 o 
  14  10   9      608.94      535.01     48.85 o 
 -10  11   9       35.98       37.14     19.98 o 
  -9  11   9     1334.10     1232.85     58.35 o 
  -8  11   9      662.58      610.09     40.84 o 
  -7  11   9       81.02       92.15     21.12 o 
  -6  11   9       56.85       30.98     10.92 o 
  -5  11   9      983.45      980.91     39.65 o 
  -4  11   9      650.16      653.62     26.79 o 
  -3  11   9        3.39       -3.72      7.58 o 
  -2  11   9      478.02      446.72     21.95 o 
  -1  11   9     1026.59      946.08     30.10 o 
   0  11   9      123.41      109.54     12.76 o 
   1  11   9       53.48       61.68     10.73 o 
   2  11   9      224.01      207.65     16.68 o 
   3  11   9       10.63       11.97     14.87 o 
   4  11   9      358.30      357.76     31.24 o 
   5  11   9      265.62      269.66     28.52 o 
   6  11   9     3096.84     3188.00     93.73 o 
   7  11   9        0.07       10.83     16.81 o 
   8  11   9      567.68      502.45     39.96 o 
   9  11   9       44.83       38.37     20.24 o 
  10  11   9      887.63      891.63     53.60 o 
  11  11   9        5.70      -15.67     18.04 o 
  12  11   9      170.13      137.21     29.22 o 
  13  11   9       19.96       50.87     24.82 o 
  14  11   9      835.77      839.00     57.91 o 
  -9  12   9        8.04       12.32     14.43 o 
  -8  12   9      346.34      369.38     35.64 o 
  -7  12   9     1133.61     1204.60     55.97 o 
  -6  12   9      338.92      379.50     33.44 o 
  -5  12   9     1146.25     1210.49     51.75 o 
  -4  12   9      662.01      739.03     43.21 o 
  -3  12   9      129.61      163.63     15.83 o 
  -2  12   9     1014.62      992.84     45.19 o 
  -1  12   9     2121.32     2108.24     46.65 o 
   0  12   9     6274.85     6369.00     93.03 o 
   1  12   9      636.00      539.73     22.88 o 
   2  12   9     1329.17     1219.09     42.73 o 
   3  12   9     1292.65     1265.76     55.45 o 
   4  12   9      622.52      655.76     42.07 o 
   5  12   9        3.40       24.03     17.34 o 
   7  12   9      994.64     1038.08     55.45 o 
   8  12   9        8.04       19.27     18.75 o 
   9  12   9     1072.55     1015.02     57.12 o 
  10  12   9       38.20       70.41     24.64 o 
  11  12   9      822.33      783.47     53.60 o 
  12  12   9      282.26      322.82     40.57 o 
  13  12   9       99.95      103.41     31.95 o 
  -8  13   9      141.10      157.10     26.76 o 
  -7  13   9        1.87      -15.75     12.41 o 
  -6  13   9      556.48      613.34     40.31 o 
  -5  13   9      455.42      412.86     34.41 o 
  -4  13   9      557.56      526.92     35.20 o 
  -3  13   9        3.88      -12.00      8.00 o 
  -2  13   9        1.72        2.35      8.98 o 
  -1  13   9     1389.43     1424.08     38.65 o 
   0  13   9     1082.13     1022.96     37.23 o 
   1  13   9     2034.17     2085.47     46.69 o 
   2  13   9     1036.52      970.63     31.13 o 
   3  13   9     2762.02     2852.76     87.22 o 
   4  13   9      461.44      471.91     37.32 o 
   6  13   9        5.96       12.94     17.60 o 
   7  13   9      459.84      478.69     40.75 o 
   8  13   9       46.06       73.14     22.27 o 
   9  13   9        5.62       19.01     19.54 o 
  10  13   9      643.12      731.45     51.66 o 
  11  13   9      258.50      346.50     40.40 o 
  12  13   9       80.59       91.44     28.08 o 
  -7  14   9      940.99      908.71     50.78 o 
  -6  14   9     1482.46     1477.43     63.28 o 
  -5  14   9      229.49      247.22     28.96 o 
  -4  14   9      149.93      153.58     24.99 o 
  -3  14   9     1148.32     1199.23     52.63 o 
  -2  14   9      361.48      275.47     27.81 o 
  -1  14   9      115.35      125.32     17.29 o 
   0  14   9        2.40       12.50      8.12 o 
   1  14   9      656.50      690.30     27.28 o 
   2  14   9      595.53      600.93     40.31 o 
   3  14   9      694.49      760.23     46.21 o 
   5  14   9       52.31       41.63     20.42 o 
   6  14   9      144.29      139.14     28.16 o 
   7  14   9     1371.49     1480.95     68.74 o 
   8  14   9      348.56      328.28     38.55 o 
   9  14   9      148.66       87.57     26.93 o 
  10  14   9       55.88       44.36     22.53 o 
  11  14   9      403.70      401.77     43.30 o 
  -6  15   9      228.05      263.94     32.30 o 
  -5  15   9     2387.65     2515.51     84.49 o 
  -4  15   9      118.36       99.80     22.00 o 
  -3  15   9      484.62      520.49     37.05 o 
  -2  15   9        1.25       13.03     13.03 o 
  -1  15   9     1897.67     2171.30     71.55 o 
   0  15   9      361.78      350.90     29.48 o 
   1  15   9      174.04      209.59     23.76 o 
   2  15   9        1.72       -3.08     13.99 o 
   3  15   9     1702.63     1977.50     78.07 o 
   4  15   9       20.23       63.28     21.21 o 
   5  15   9      661.20      697.66     49.02 o 
   6  15   9       44.29       44.09     19.19 o 
   7  15   9      593.81      727.14     52.10 o 
   8  15   9      175.41      179.80     32.48 o 
   9  15   9      186.61      228.56     36.35 o 
  10  15   9       79.97      140.02     30.36 o 
  -5  16   9      136.93      188.52     28.52 o 
  -4  16   9      928.85      998.48     53.77 o 
  -3  16   9      229.33      217.91     28.69 o 
  -2  16   9       39.66       57.65     18.04 o 
  -1  16   9       15.55       12.32     14.08 o 
   0  16   9       17.53       27.99     14.52 o 
   2  16   9      594.25      669.85     47.88 o 
   3  16   9        0.72       -0.26     16.28 o 
   4  16   9     1644.96     1774.29     75.95 o 
   5  16   9      164.99      191.25     31.95 o 
   6  16   9      264.76      226.10     35.56 o 
   7  16   9       21.61       15.23     19.27 o 
   8  16   9      683.44      664.92     51.22 o 
  -2  17   9        5.66       24.73     15.58 o 
  -1  17   9      313.72      355.56     34.68 o 
   0  17   9        6.36       32.39     14.61 o 
   5  17   9      262.95      317.10     39.08 o 
   6  17   9      127.12      183.41     33.53 o 
   1  -8  10      234.39      315.43     36.00 o 
   2  -8  10      386.63      434.59     40.48 o 
   3  -8  10       87.01      106.93     26.49 o 
   4  -8  10        1.07       23.76     19.19 o 
   5  -8  10      217.70      249.86     35.29 o 
   6  -8  10      170.59      176.81     32.12 o 
   7  -8  10       10.64       26.40     21.30 o 
  -2  -7  10        0.46      -13.11     14.52 o 
  -1  -7  10      480.09      569.07     42.51 o 
   0  -7  10       91.40      140.11     25.96 o 
   1  -7  10       77.95       74.72     22.71 o 
   2  -7  10      365.70      345.70     35.56 o 
   3  -7  10        4.15      -19.45     14.87 o 
   4  -7  10      569.35      556.58     42.68 o 
   5  -7  10       13.37       -0.44     16.55 o 
   6  -7  10        4.56        1.32     19.10 o 
   7  -7  10      157.52      183.85     31.24 o 
   8  -7  10      323.82      350.98     38.46 o 
   9  -7  10      119.80      111.16     29.22 o 
  -4  -6  10       20.64       41.98     19.98 o 
  -2  -6  10       11.16       24.50     11.78 o 
  -1  -6  10      120.14      140.99     25.61 o 
   0  -6  10       26.53       40.57     18.22 o 
   1  -6  10     1152.60     1087.72     53.69 o 
   2  -6  10        2.82       -2.64     15.58 o 
   3  -6  10      112.70      107.99     24.73 o 
   4  -6  10      511.72      420.78     37.14 o 
   5  -6  10      446.57      507.29     40.04 o 
   6  -6  10        1.95        5.90     15.58 o 
   7  -6  10       61.83       52.45     21.56 o 
   8  -6  10       13.55       22.27     19.54 o 
   9  -6  10     2420.12     2338.17     87.04 o 
  10  -6  10        0.30      -14.96     16.02 o 
  11  -6  10       38.24       28.25     18.48 o 
  -5  -5  10       61.19       92.76     25.26 o 
  -4  -5  10      353.60      381.52     38.02 o 
  -3  -5  10      285.25      269.58     32.04 o 
  -2  -5  10      720.77      740.69     46.03 o 
  -1  -5  10      905.48      999.05     86.43 o 
   0  -5  10       36.03       36.88     17.34 o 
   1  -5  10      951.56      926.66     47.61 o 
   2  -5  10      260.03      245.28     28.52 o 
   3  -5  10      569.71      545.66     38.72 o 
   4  -5  10       72.74       62.49     20.51 o 
   5  -5  10      326.12      329.51     33.18 o 
   6  -5  10      209.36      179.98     27.37 o 
   7  -5  10        9.00       -3.96     14.35 o 
   8  -5  10       28.03       14.61     17.87 o 
   9  -5  10      121.19       98.04     25.35 o 
  10  -5  10      759.32      687.45     47.17 o 
  11  -5  10        0.02       12.76     15.31 o 
  12  -5  10      102.59      104.82     25.61 o 
  -6  -4  10       69.23       77.89     25.43 o 
  -5  -4  10       34.42       35.56     21.21 o 
  -4  -4  10        0.53        8.98     17.51 o 
  -3  -4  10     1796.52     1997.48     76.13 o 
  -2  -4  10     1838.35     1909.03     71.82 o 
  -1  -4  10     1066.15     1082.97     35.86 o 
   0  -4  10      515.54      553.23     26.21 o 
   1  -4  10     1141.52     1242.05     43.57 o 
   2  -4  10      125.65      168.63     24.47 o 
   3  -4  10        4.56        4.84     14.61 o 
   4  -4  10      151.58      189.93     26.05 o 
   5  -4  10      208.60      235.34     28.60 o 
   6  -4  10       38.73       41.98     18.75 o 
   7  -4  10       84.83      110.19     24.47 o 
   8  -4  10      159.17      100.60     23.76 o 
   9  -4  10       17.82       31.68     17.95 o 
  10  -4  10        1.86       28.69     17.69 o 
  11  -4  10      217.18      147.77     27.55 o 
  12  -4  10      319.62      310.41     36.52 o 
  13  -4  10     1042.67     1088.25     61.08 o 
  -7  -3  10      333.15      305.40     37.58 o 
  -6  -3  10      553.92      549.18     44.97 o 
  -5  -3  10       11.70        2.82     17.43 o 
  -4  -3  10      115.24      103.50     25.52 o 
  -3  -3  10      318.28      321.50     34.06 o 
  -2  -3  10     1821.89     1854.46     69.79 o 
  -1  -3  10       20.91       36.48     11.24 o 
   0  -3  10     1255.01     1216.53     36.04 o 
   1  -3  10       47.02       50.22     12.28 o 
   2  -3  10     1893.86     1861.91     44.43 o 
   3  -3  10      530.76      531.14     24.38 o 
   4  -3  10        2.21        0.79     14.87 o 
   5  -3  10      366.53      393.23     31.77 o 
   6  -3  10      614.43      605.51     40.57 o 
   7  -3  10       71.58       50.61     19.80 o 
   8  -3  10      758.74      724.24     43.48 o 
   9  -3  10      265.09      231.38     30.19 o 
  10  -3  10     2080.08     2269.52     81.15 o 
  11  -3  10       88.56       78.42     23.94 o 
  12  -3  10       44.73       64.25     21.21 o 
  13  -3  10      456.46      466.28     41.63 o 
  14  -3  10     1787.51     1639.37     73.66 o 
  -8  -2  10      393.38      417.78     42.95 o 
  -7  -2  10       95.00      112.57     27.28 o 
  -6  -2  10      742.77      735.85     50.34 o 
  -5  -2  10       31.82       53.86     21.12 o 
  -4  -2  10       62.58       84.05     22.62 o 
  -3  -2  10        6.42        4.66     16.37 o 
  -2  -2  10      604.93      647.84     41.89 o 
  -1  -2  10      357.02      365.20     20.56 o 
   0  -2  10      516.57      439.60     22.72 o 
   1  -2  10      280.75      262.85     18.40 o 
   2  -2  10     1491.94     1678.31     41.38 o 
   3  -2  10     2478.96     2535.05     51.55 o 
   4  -2  10        8.61       17.65     10.10 o 
   5  -2  10        4.87       10.39     15.67 o 
   6  -2  10     2901.52     3035.65     86.16 o 
   7  -2  10       53.92       87.83     21.47 o 
   8  -2  10       30.63       36.26     17.34 o 
   9  -2  10      303.51      252.85     29.04 o 
  10  -2  10      108.84      118.20     24.20 o 
  11  -2  10     1475.06     1382.38     62.05 o 
  12  -2  10     1099.20     1100.92     55.80 o 
  13  -2  10       15.18       16.37     16.99 o 
  14  -2  10      129.29      143.37     28.52 o 
  15  -2  10     1470.88     1430.43     69.62 o 
  -8  -1  10       82.24      117.23     28.16 o 
  -7  -1  10       12.07       -5.28     14.70 o 
  -6  -1  10      995.89     1017.40     56.85 o 
  -5  -1  10       62.99       41.19     19.89 o 
  -4  -1  10      307.02      266.94     31.16 o 
  -3  -1  10      297.79      338.05     32.21 o 
  -2  -1  10      510.29      552.88     39.34 o 
  -1  -1  10     3136.92     3138.19     70.01 o 
   0  -1  10      367.37      374.84     20.67 o 
   1  -1  10      156.87      142.02     16.68 o 
   2  -1  10     1705.04     1640.06     72.30 o 
   3  -1  10     3083.12     3119.36     56.90 o 
   4  -1  10       23.44       31.68     12.50 o 
   5  -1  10       11.09       12.85      9.51 o 
   6  -1  10     1491.04     1401.11     85.55 o 
   7  -1  10      602.18      591.08     38.37 o 
   8  -1  10      632.89      689.21     41.72 o 
   9  -1  10       52.29       42.16     17.78 o 
  10  -1  10      314.56      315.25     32.30 o 
  11  -1  10        5.12       -2.46     13.55 o 
  12  -1  10       72.10       77.80     22.79 o 
  13  -1  10      984.47      973.13     54.48 o 
  14  -1  10        7.58        6.07     14.79 o 
  15  -1  10        8.61       26.05     18.13 o 
  -9   0  10      180.96      152.43     30.63 o 
  -8   0  10      211.23      249.77     34.32 o 
  -7   0  10      820.06      818.23     52.28 o 
  -6   0  10      297.28      329.07     34.85 o 
  -5   0  10      227.84      209.46     29.66 o 
  -4   0  10      136.00      162.47     27.28 o 
  -3   0  10     1498.15     1504.54     62.05 o 
  -2   0  10     2075.38     2062.87     72.26 o 
  -1   0  10     3365.66     3270.11     90.47 o 
   0   0  10     1368.56     1443.20     35.74 o 
   1   0  10      835.72      875.37     28.19 o 
   2   0  10      519.45      530.48     23.85 o 
   3   0  10     2581.62     2631.89     50.67 o 
   4   0  10     3765.64     4035.22     66.39 o 
   5   0  10     2185.02     2101.16     44.31 o 
   6   0  10     2054.73     2145.26     45.36 o 
   7   0  10     1658.01     1716.31     40.14 o 
   8   0  10       75.80      103.76     20.51 o 
   9   0  10      350.24      405.02     33.71 o 
  10   0  10      438.89      402.12     33.36 o 
  11   0  10      466.17      511.69     37.23 o 
  12   0  10       40.69       38.11     16.90 o 
  13   0  10      311.04      341.83     34.32 o 
  14   0  10      405.23      423.24     38.20 o 
  15   0  10      668.14      693.26     48.32 o 
  -9   1  10     1480.19     1685.22     76.83 o 
  -8   1  10        4.81       -2.46     15.23 o 
  -7   1  10      460.42      490.83     41.28 o 
  -6   1  10        6.50       -1.23     16.55 o 
  -5   1  10      788.49      910.38     51.57 o 
  -4   1  10      511.89      470.15     36.61 o 
  -3   1  10      328.99      295.36     31.60 o 
  -2   1  10      832.61      741.84     42.77 o 
   0   1  10      711.01      790.80     25.11 o 
   1   1  10      158.20      207.71     19.19 o 
   2   1  10      896.82      818.32     34.81 o 
   3   1  10     2068.65     2097.50     43.19 o 
   4   1  10     1891.48     1912.11     41.15 o 
   5   1  10       24.67       10.38      8.81 o 
   6   1  10     4676.40     4787.88    135.36 o 
   7   1  10     1254.77     1231.17     33.56 o 
   8   1  10       22.22       21.04      9.70 o 
   9   1  10       36.80       46.69     11.34 o 
  10   1  10        6.76       16.90     16.37 o 
  11   1  10      448.25      419.19     34.76 o 
  12   1  10        5.39       -0.79     12.59 o 
  13   1  10      715.20      873.59     49.55 o 
  14   1  10     1184.09     1152.05     58.35 o 
  15   1  10      324.97      336.73     36.08 o 
  16   1  10     1132.06     1097.58     59.76 o 
 -10   2  10       14.94       49.81     22.62 o 
  -9   2  10       14.00       27.28     19.89 o 
  -8   2  10      907.38      897.26     53.69 o 
  -7   2  10      933.58     1032.45     56.77 o 
  -6   2  10       37.14       79.47     22.79 o 
  -5   2  10     1117.99     1213.49     56.68 o 
  -4   2  10      671.11      653.30     43.39 o 
  -3   2  10     2040.85     1997.39     71.55 o 
  -2   2  10     1132.86     1174.14     52.72 o 
  -1   2  10       20.11       11.44     13.99 o 
   0   2  10     2467.93     2440.29     44.85 o 
   1   2  10     2116.12     2086.86     41.06 o 
   2   2  10       21.50       26.32      8.79 o 
   3   2  10       42.45       23.22      8.96 o 
   4   2  10     1116.58     1182.00     33.18 o 
   5   2  10      726.78      672.66     24.55 o 
   6   2  10       47.85       49.61     10.76 o 
   7   2  10        0.44       11.09      8.92 o 
   8   2  10      334.55      307.98     18.82 o 
   9   2  10     2306.41     2251.10    118.33 o 
  10   2  10      124.07      111.33     14.28 o 
  11   2  10      294.82      281.46     29.57 o 
  12   2  10      181.67      181.48     26.58 o 
  13   2  10        0.62        1.06     14.52 o 
  14   2  10     2683.18     2555.20     87.31 o 
  15   2  10      242.49      242.47     31.51 o 
  16   2  10       32.82       32.56     18.75 o 
 -10   3  10      863.69      990.03     60.46 o 
  -9   3  10     1439.90     1409.13     68.82 o 
  -8   3  10       60.41       60.90     21.39 o 
  -7   3  10      540.60      601.29     43.83 o 
  -6   3  10     2076.98     2068.86     77.18 o 
  -5   3  10      634.51      583.33     41.19 o 
  -4   3  10      840.80      888.20     48.49 o 
  -3   3  10      227.65      222.93     26.67 o 
  -2   3  10    10987.83    10987.99    207.79 o 
  -1   3  10      493.83      386.89     31.95 o 
   0   3  10     2668.19     2824.78     80.09 o 
   1   3  10       50.38       58.88      8.92 o 
   2   3  10     4956.59     5055.84    118.77 o 
   3   3  10      118.60       98.30     17.91 o 
   4   3  10     3784.63     3741.95     60.85 o 
   5   3  10       50.48       47.01     10.19 o 
   6   3  10     7136.24     7251.91     99.64 o 
   7   3  10       65.40       46.90     11.05 o 
   8   3  10      354.49      368.01     20.28 o 
   9   3  10       23.51       28.81     12.06 o 
  10   3  10     2086.76     2129.80     48.55 o 
  11   3  10      503.06      514.44     25.01 o 
  12   3  10      221.43      225.24     18.85 o 
  13   3  10      241.78      215.54     28.60 o 
  14   3  10      729.57      700.12     45.50 o 
  15   3  10     1192.06     1300.26     63.02 o 
  16   3  10      206.53      170.74     29.48 o 
 -10   4  10      183.86      197.56     22.40 o 
  -9   4  10     1288.64     1167.87     42.64 o 
  -8   4  10     1769.18     1830.70     51.23 o 
  -7   4  10      141.71      122.33     16.84 o 
  -6   4  10       75.13      100.86     18.83 o 
  -5   4  10      110.15      149.81     16.74 o 
  -4   4  10      401.83      389.51     22.45 o 
  -3   4  10       86.80       77.75     13.19 o 
  -2   4  10     1878.98     2001.38     44.54 o 
  -1   4  10     1718.48     1688.30     60.20 o 
   0   4  10       13.00       20.95     14.43 o 
   1   4  10      424.57      372.91     20.99 o 
   2   4  10      204.01      199.74     13.01 o 
   3   4  10     4859.40     5158.03     74.31 o 
   4   4  10      565.86      515.40     20.55 o 
   5   4  10     1512.04     1486.97     47.70 o 
   6   4  10      103.27       88.20     15.93 o 
   7   4  10     5500.02     5340.07     81.31 o 
   8   4  10       25.82       24.73     10.65 o 
   9   4  10       52.85       52.90     18.35 o 
  10   4  10     1232.64     1250.01     36.78 o 
  11   4  10      459.43      374.60     22.26 o 
  12   4  10        0.97      -14.49     10.78 o 
  13   4  10       71.88      107.78     16.21 o 
  14   4  10       45.56       39.43     17.43 o 
  15   4  10     1723.68     1808.17     74.28 o 
  16   4  10      278.82      278.02     33.53 o 
 -10   5  10     1145.43     1150.68     57.16 o 
  -9   5  10        3.16        1.12     11.12 o 
  -8   5  10      230.89      241.72     21.47 o 
  -7   5  10       30.29       41.19     12.42 o 
  -6   5  10     1189.46     1315.15     39.70 o 
  -5   5  10       31.26       35.62     24.99 o 
  -4   5  10      667.29      693.69     28.14 o 
  -3   5  10       37.22       38.06     11.35 o 
  -2   5  10     3842.65     3873.92     67.06 o 
  -1   5  10     1171.85     1061.38     30.60 o 
   0   5  10       93.80       85.24     16.55 o 
   1   5  10      412.20      370.61     13.36 o 
   2   5  10     3857.52     3849.91     67.33 o 
   3   5  10       26.11       31.56      7.99 o 
   4   5  10       20.67       22.86     10.43 o 
   5   5  10     1106.12     1060.31     29.80 o 
   6   5  10     1629.12     1663.82     38.99 o 
   7   5  10     1429.01     1326.60     35.19 o 
   8   5  10      218.38      172.24     15.66 o 
   9   5  10       40.50       36.46     11.53 o 
  10   5  10       99.18       96.70     14.08 o 
  11   5  10        3.81        1.01      9.46 o 
  12   5  10      461.11      446.02     59.76 o 
  13   5  10       62.75       44.99     13.22 o 
  14   5  10      717.16      731.65     32.43 o 
  15   5  10      304.78      295.41     24.49 o 
  16   5  10      503.80      556.75     43.65 o 
 -10   6  10       47.21       38.91     13.82 o 
  -9   6  10     2831.27     2783.21     64.69 o 
  -8   6  10       65.76       70.77     15.06 o 
  -7   6  10      121.34      113.08     33.75 o 
  -6   6  10       14.18       23.78     11.42 o 
  -5   6  10     1455.93     1432.45     40.04 o 
  -4   6  10      779.26      749.47     50.17 o 
  -3   6  10     3102.13     3066.32     57.63 o 
  -2   6  10       55.75       66.20     12.01 o 
  -1   6  10     8874.04     9046.49    116.41 o 
   0   6  10      244.56      214.92     14.88 o 
   1   6  10     2989.63     3032.15     38.89 o 
   2   6  10      173.11      162.43     14.70 o 
   3   6  10     9388.60     9599.75    119.91 o 
   4   6  10      612.19      582.93     22.18 o 
   5   6  10      485.69      456.10     20.26 o 
   6   6  10        4.39        7.27      9.81 o 
   7   6  10    14873.47    15876.33    189.38 o 
   8   6  10      474.49      426.24     22.76 o 
   9   6  10        2.91       19.03     10.21 o 
  10   6  10      903.00      866.90     44.18 o 
  11   6  10       80.92       85.99     14.37 o 
  12   6  10       15.94        5.96     18.13 o 
  13   6  10     1010.62      970.38     37.20 o 
  14   6  10       19.54        0.62     11.45 o 
  15   6  10     1428.83     1479.82     47.95 o 
  16   6  10      631.72      744.31     35.60 o 
 -10   7  10        9.04        5.93     10.68 o 
  -9   7  10      385.46      390.95     25.89 o 
  -8   7  10      535.86      509.78     27.65 o 
  -7   7  10       66.57       28.38     18.00 o 
  -6   7  10      129.95      109.05     14.96 o 
  -5   7  10      510.88      529.54     25.32 o 
  -4   7  10     2085.59     2136.63     47.98 o 
  -3   7  10       41.12       42.63     11.63 o 
  -2   7  10      963.18      892.13     28.76 o 
  -1   7  10       58.80       59.27     15.09 o 
   0   7  10     3387.67     3260.48     95.49 o 
   1   7  10       90.14       97.43      7.79 o 
   2   7  10      413.69      406.86     13.44 o 
   3   7  10        4.31        3.68      6.90 o 
   4   7  10     4296.12     4498.23     69.89 o 
   5   7  10      911.47      806.20     82.16 o 
   6   7  10      930.70      992.60     30.62 o 
   7   7  10       81.73       62.32     16.11 o 
   8   7  10     6526.61     6549.23     98.22 o 
   9   7  10     1048.49     1025.12     34.64 o 
  10   7  10       49.28       43.51     12.66 o 
  11   7  10       82.18       75.15     13.99 o 
  12   7  10      671.86      635.36     29.76 o 
  13   7  10      433.10      439.01     27.01 o 
  14   7  10       99.56      106.33     17.69 o 
  15   7  10       12.06       22.26     12.70 o 
  16   7  10     1261.41     1273.11     46.52 o 
 -10   8  10       59.01       88.52     16.58 o 
  -9   8  10     1451.09     1513.13     46.51 o 
  -8   8  10      101.25      114.14     16.80 o 
  -7   8  10      115.37       70.85     14.24 o 
  -6   8  10        0.76        7.00      9.76 o 
  -5   8  10     1357.10     1364.55     56.02 o 
  -4   8  10      204.04      179.14     16.64 o 
  -3   8  10        1.73        9.19      9.27 o 
  -2   8  10      197.48      198.47     15.76 o 
  -1   8  10     1712.26     1655.86     61.96 o 
   0   8  10      264.28      246.47     17.21 o 
   1   8  10      221.13      245.69     15.00 o 
   2   8  10        9.58       17.95      7.32 o 
   3   8  10     1817.19     1733.37     37.95 o 
   4   8  10       54.74       55.34     12.41 o 
   5   8  10      270.80      234.24     19.71 o 
   6   8  10      114.83      140.77     15.31 o 
   7   8  10     3780.34     3717.76     67.02 o 
   8   8  10       17.96       24.20     12.59 o 
   9   8  10     1047.53     1058.10     35.60 o 
  10   8  10      165.91      166.93     18.03 o 
  11   8  10       14.60        7.02     10.04 o 
  12   8  10      143.41      150.06     18.51 o 
  13   8  10        3.62       -2.46     10.45 o 
  14   8  10      284.93      296.26     24.46 o 
  15   8  10      280.08      302.85     36.96 o 
 -10   9  10      855.39      965.03     54.04 o 
  -9   9  10      452.74      439.54     28.38 o 
  -8   9  10     2216.82     2257.83     55.44 o 
  -7   9  10      961.77      909.05     34.00 o 
  -6   9  10       27.07       27.14     14.17 o 
  -5   9  10      462.07      472.17     26.27 o 
  -4   9  10     2534.11     2568.33     54.26 o 
  -3   9  10      584.78      582.67     25.08 o 
  -2   9  10     2707.14     2700.07     52.63 o 
  -1   9  10      536.03      516.38     30.89 o 
   0   9  10     9457.83    10032.76    126.59 o 
   1   9  10      937.48      873.49     26.30 o 
   2   9  10     1701.80     1639.68     35.02 o 
   3   9  10      359.56      353.27     29.57 o 
   4   9  10     4369.78     4236.37    105.88 o 
   5   9  10      393.34      413.74     32.39 o 
   6   9  10       42.07       26.47     10.29 o 
   7   9  10     3051.10     3050.20     60.24 o 
   8   9  10     4303.56     4230.11    102.36 o 
   9   9  10     2468.52     2437.62     76.13 o 
  10   9  10       28.07       43.53     15.97 o 
  11   9  10       45.15       33.21     12.50 o 
  12   9  10      960.43      948.99     38.01 o 
  13   9  10       61.58       50.81     15.17 o 
  14   9  10      219.35      249.72     38.94 o 
  15   9  10      108.21       91.44     16.94 o 
  -9  10  10        0.96       15.84     15.67 o 
  -8  10  10      460.21      478.33     26.35 o 
  -7  10  10       53.90       69.04     14.22 o 
  -6  10  10      156.04      133.29     16.41 o 
  -5  10  10       30.67       38.31     11.18 o 
  -4  10  10     1251.29     1279.41     37.13 o 
  -3  10  10      846.63      837.99     30.80 o 
  -2  10  10       89.92       81.90     12.53 o 
  -1  10  10      852.39      914.98     29.35 o 
   0  10  10       36.75       32.24      9.70 o 
   1  10  10     1213.93     1172.92     31.07 o 
   2  10  10      640.92      590.38     21.65 o 
   3  10  10     1363.59     1371.20     56.50 o 
   4  10  10        3.48        8.80     14.43 o 
   5  10  10     3415.43     3537.48     97.69 o 
   6  10  10      790.66      855.02     47.35 o 
   7  10  10      993.04      939.07     49.29 o 
   8  10  10      567.75      557.02     39.87 o 
   9  10  10     1776.59     1730.02     70.32 o 
  10  10  10      394.87      358.11     36.96 o 
  11  10  10      119.53      155.60     29.75 o 
  12  10  10       73.59       91.27     25.61 o 
  13  10  10      127.03      120.22     30.10 o 
  14  10  10       93.97       26.05     23.23 o 
  -9  11  10        0.20      -20.33     13.55 o 
  -8  11  10      538.38      548.57     40.31 o 
  -7  11  10      338.05      336.46     31.86 o 
  -6  11  10      165.24      135.40     16.46 o 
  -5  11  10      599.56      591.90     27.25 o 
  -4  11  10      219.52      220.24     18.10 o 
  -3  11  10      667.31      646.40     26.55 o 
  -2  11  10      411.35      379.80     50.03 o 
  -1  11  10        2.28       -1.53      8.43 o 
   0  11  10        4.47       -2.62     13.64 o 
   1  11  10      168.69      141.64     13.36 o 
   2  11  10      466.24      470.85     35.56 o 
   3  11  10     1188.46     1229.86     54.57 o 
   4  11  10      802.66      931.41     48.76 o 
   5  11  10        0.54       -0.70     14.61 o 
   6  11  10       19.25       49.99     19.80 o 
   7  11  10     3702.07     3560.19    103.06 o 
   8  11  10       62.05       62.58     21.03 o 
   9  11  10        3.96       13.03     18.48 o 
  10  11  10      448.84      444.89     40.04 o 
  11  11  10      714.71      760.58     52.63 o 
  12  11  10       83.04      114.68     28.60 o 
  13  11  10        9.63        4.75     22.44 o 
  14  11  10        4.53      -24.73     20.42 o 
  -8  12  10       32.10       42.42     17.95 o 
  -7  12  10     1097.53     1066.07     52.72 o 
  -6  12  10      910.24      898.67     47.53 o 
  -5  12  10      270.85      266.20     29.48 o 
  -4  12  10      962.49      940.81     32.94 o 
  -3  12  10     2110.19     2254.30     50.81 o 
  -2  12  10      127.58      143.58     33.88 o 
  -1  12  10     1549.63     1533.38     39.40 o 
   0  12  10      279.07      291.07     18.22 o 
   1  12  10     1176.85     1296.81     34.93 o 
   2  12  10      632.24      573.83     38.64 o 
   3  12  10     2902.07     2917.80     88.01 o 
   4  12  10      401.71      315.60     31.07 o 
   5  12  10     1412.68     1466.60     61.43 o 
   6  12  10        9.23       -1.14     13.91 o 
   8  12  10      996.30     1031.13     55.80 o 
   9  12  10      207.48      232.17     31.77 o 
  10  12  10       99.76      103.76     25.52 o 
  11  12  10      439.49      362.34     41.10 o 
  12  12  10      147.77      106.76     30.10 o 
  13  12  10       86.38       53.51     28.16 o 
  -8  13  10      103.96      142.31     24.20 o 
  -7  13  10      466.05      417.96     36.70 o 
  -6  13  10       62.95       62.40     19.27 o 
  -5  13  10      467.43      416.73     34.24 o 
  -4  13  10      771.17      720.54     41.10 o 
  -3  13  10      228.86      251.81     19.85 o 
  -2  13  10       46.63       42.50     28.21 o 
  -1  13  10     1051.78     1094.42     33.73 o 
   0  13  10      214.10      200.02     16.67 o 
   1  13  10      136.22      177.78     25.88 o 
   2  13  10      448.31      421.13     34.59 o 
   3  13  10      543.05      477.02     37.23 o 
   4  13  10     1758.88     1660.58     66.54 o 
   5  13  10        1.90       -0.97     15.40 o 
   6  13  10     1519.92     1509.99     65.39 o 
   7  13  10      141.53      108.78     25.52 o 
   8  13  10      919.54      916.89     55.18 o 
   9  13  10      230.69      229.71     33.27 o 
  10  13  10      466.80      592.04     47.26 o 
  11  13  10      609.27      730.22     53.16 o 
  12  13  10      430.82      428.79     45.33 o 
  -7  14  10      129.04      146.36     26.49 o 
  -6  14  10      859.86      789.80     45.94 o 
  -5  14  10      516.79      508.17     37.23 o 
  -4  14  10     1008.18     1097.14     52.54 o 
  -3  14  10       58.93       77.54     18.57 o 
  -2  14  10       17.23       14.94      9.70 o 
  -1  14  10      695.58      697.77     28.21 o 
   0  14  10      165.50      160.62     16.20 o 
   1  14  10        0.19       -1.85     13.73 o 
   2  14  10       46.49       41.10     17.34 o 
   3  14  10      235.78      239.39     29.75 o 
   4  14  10       62.19       52.54     20.24 o 
   5  14  10      160.67      175.05     27.64 o 
   6  14  10      250.54      309.97     36.70 o 
   7  14  10       20.38       10.39     18.75 o 
   8  14  10     1402.30     1475.05     71.02 o 
   9  14  10       90.21      132.37     29.31 o 
  10  14  10        9.40       -1.23     16.46 o 
  11  14  10        8.44      -11.35     17.87 o 
  -6  15  10      117.25      191.77     28.16 o 
  -5  15  10      206.38      213.78     29.57 o 
  -4  15  10     2043.82     2129.58     74.72 o 
  -3  15  10     1169.98     1069.76     51.66 o 
  -2  15  10        5.93       -0.88     12.41 o 
  -1  15  10      620.66      700.74     39.87 o 
   0  15  10     1017.52     1105.67     36.27 o 
   1  15  10      125.92      113.18     23.32 o 
   2  15  10      222.90      231.29     30.01 o 
   3  15  10       56.50      104.03     23.94 o 
   4  15  10      610.35      799.57     48.67 o 
   5  15  10      309.13      332.33     37.84 o 
   6  15  10     1000.36      993.99     58.88 o 
   7  15  10       74.71       38.81     21.74 o 
   8  15  10      674.69      726.70     53.60 o 
   9  15  10      757.72      831.96     57.21 o 
  10  15  10        7.35        1.58     18.48 o 
  -4  16  10      131.07      153.93     25.61 o 
  -3  16  10      672.57      732.33     44.97 o 
  -2  16  10      121.84      119.43     22.35 o 
  -1  16  10      357.59      383.11     33.44 o 
   2  16  10       42.15        9.68     16.81 o 
   4  16  10       55.31       71.99     25.26 o 
   5  16  10      820.69      968.82     58.44 o 
   6  16  10       10.94        6.42     17.34 o 
   7  16  10      252.29      284.54     39.25 o 
   8  16  10       50.98       90.65     27.20 o 
  -2  17  10        9.69       31.51     15.58 o 
   3  17  10        3.42        4.66     17.60 o 
   4  17  10       61.59      113.97     28.78 o 
   6  17  10        0.79      -23.63     15.75 o 
   1  -7  11      526.49      563.09     44.01 o 
   2  -7  11      550.31      558.78     44.09 o 
   3  -7  11       70.21       69.26     24.20 o 
   4  -7  11      459.51      534.84     44.45 o 
   5  -7  11      165.25      203.92     32.12 o 
   6  -7  11        0.44       -4.49     18.66 o 
   7  -7  11       29.76       33.27     20.24 o 
   0  -6  11       41.23       26.32     17.69 o 
   1  -6  11       26.07       33.80     18.57 o 
   2  -6  11     3156.18     3327.76    100.51 o 
   3  -6  11      539.77      572.51     42.24 o 
   4  -6  11      112.56      102.00     24.47 o 
   5  -6  11        0.34      -15.14     14.87 o 
   6  -6  11     1008.32      952.09     54.13 o 
   7  -6  11      179.49      164.14     29.92 o 
   8  -6  11      344.78      337.08     38.28 o 
   9  -6  11       76.10       47.44     22.09 o 
  -3  -5  11      386.38      440.05     40.22 o 
  -2  -5  11        3.69       42.33     19.10 o 
   0  -5  11      202.81      225.57     29.04 o 
   1  -5  11       69.58       77.45     20.77 o 
   2  -5  11      102.57      123.30     24.29 o 
   3  -5  11     2383.06     2644.97     85.90 o 
   4  -5  11      158.63      138.35     25.79 o 
   5  -5  11       17.10       15.84     18.48 o 
   6  -5  11      377.79      387.60     36.79 o 
   7  -5  11     1361.74     1360.90     64.60 o 
   8  -5  11       43.34       34.85     19.71 o 
   9  -5  11       21.22       21.83     19.63 o 
  10  -5  11       38.85       53.16     24.11 o 
  11  -5  11      606.35      789.80     52.98 o 
  -5  -4  11        5.53       12.32     17.87 o 
  -4  -4  11       25.12        7.39     15.49 o 
  -3  -4  11        1.46       19.01     16.46 o 
  -2  -4  11     1600.48     1670.17     68.91 o 
  -1  -4  11      456.60      419.10     37.05 o 
   0  -4  11       83.76       82.89     14.72 o 
   1  -4  11       62.34       37.49     18.04 o 
   2  -4  11     2084.93     2207.56     73.93 o 
   3  -4  11       42.83       42.77     18.75 o 
   4  -4  11      886.57      823.25     46.47 o 
   5  -4  11        2.97      -18.61     12.41 o 
   6  -4  11      800.90      808.37     48.05 o 
   7  -4  11       37.53       15.23     18.04 o 
   8  -4  11      108.21      123.65     25.70 o 
   9  -4  11      100.32      115.82     26.84 o 
  10  -4  11        4.66       30.45     18.48 o 
  11  -4  11      162.24      123.04     28.52 o 
  12  -4  11       34.41       25.26     19.01 o 
  -6  -3  11      326.06      323.35     37.32 o 
  -5  -3  11      306.16      363.31     38.90 o 
  -4  -3  11        4.04       -3.08     16.46 o 
  -3  -3  11        1.00      -12.15     14.35 o 
  -2  -3  11      162.94      187.11     28.34 o 
  -1  -3  11     3135.60     3348.00     99.28 o 
   0  -3  11        2.34        6.88     10.16 o 
   1  -3  11      285.87      273.03     39.69 o 
   2  -3  11       23.06        8.13     10.98 o 
   3  -3  11     2678.84     2680.26     80.44 o 
   4  -3  11       76.79      103.94     21.65 o 
   5  -3  11       28.72       -6.34     14.96 o 
   6  -3  11     2796.43     2778.22     86.43 o 
   7  -3  11     2063.03     2083.64     74.90 o 
   8  -3  11       61.33       74.37     22.00 o 
   9  -3  11      652.44      619.68     44.36 o 
  10  -3  11      315.05      291.93     34.50 o 
  11  -3  11     1511.18     1552.15     69.70 o 
  12  -3  11      496.59      455.54     42.77 o 
  13  -3  11      120.82       98.84     24.82 o 
  -6  -2  11       47.42       60.02     21.65 o 
  -5  -2  11      387.00      489.51     42.07 o 
  -4  -2  11      132.17      144.07     28.52 o 
  -3  -2  11      335.22      364.71     34.94 o 
  -2  -2  11       18.29        0.70     16.46 o 
  -1  -2  11      194.08      216.68     28.25 o 
   0  -2  11      576.29      547.37     25.41 o 
   1  -2  11      437.16      475.33     24.19 o 
   2  -2  11      106.15       93.80     13.97 o 
   3  -2  11      739.08      779.89     49.29 o 
   4  -2  11     1747.99     1841.44     64.34 o 
   5  -2  11        6.65        2.82     15.14 o 
   6  -2  11      187.15      184.82     25.88 o 
   7  -2  11     1345.23     1276.06     56.77 o 
   8  -2  11      827.25      841.99     47.70 o 
   9  -2  11       44.22       52.01     19.98 o 
  10  -2  11      209.47      187.99     28.78 o 
  11  -2  11      108.11      131.49     26.40 o 
  12  -2  11      621.99      619.94     46.12 o 
  13  -2  11      737.69      672.31     47.88 o 
  14  -2  11       73.10       85.99     23.85 o 
  -7  -1  11        9.15       55.80     21.39 o 
  -6  -1  11       40.90       40.66     19.19 o 
  -5  -1  11      357.07      427.38     40.04 o 
  -4  -1  11      220.36      232.26     31.42 o 
  -3  -1  11      460.20      456.77     38.11 o 
  -2  -1  11        6.55       -2.46     14.96 o 
  -1  -1  11     1007.32     1015.46     51.05 o 
   0  -1  11      538.04      535.15     26.40 o 
   1  -1  11       38.06       33.32     16.02 o 
   2  -1  11      319.53      323.14     23.94 o 
   3  -1  11     1579.92     1565.33     46.16 o 
   4  -1  11     1610.53     1633.98     41.35 o 
   5  -1  11        3.35       17.91     10.67 o 
   6  -1  11     1683.76     1624.67     60.90 o 
   7  -1  11      396.61      363.48     31.60 o 
   8  -1  11       13.45       18.39     15.84 o 
   9  -1  11       14.45       16.90     16.46 o 
  10  -1  11      362.73      371.32     34.68 o 
  11  -1  11      195.51      196.35     28.69 o 
  12  -1  11      156.27      117.41     25.35 o 
  13  -1  11      335.56      313.05     35.82 o 
  14  -1  11      808.95      865.23     52.37 o 
  -8   0  11      963.98      830.99     54.57 o 
  -7   0  11       11.16       13.20     18.57 o 
  -6   0  11       20.26      -18.35     12.23 o 
  -5   0  11      263.24      323.79     35.91 o 
  -4   0  11      150.48      136.77     26.67 o 
  -3   0  11       44.45       55.09     19.80 o 
  -2   0  11      834.89      835.66     48.14 o 
  -1   0  11     1702.23     1703.09     64.60 o 
   0   0  11     6740.29     6894.37    149.97 o 
   1   0  11     2110.24     2134.38     46.32 o 
   2   0  11      805.99      801.71     27.99 o 
   3   0  11      276.79      270.22     18.17 o 
   4   0  11     5263.22     5607.29     85.81 o 
   5   0  11      448.06      402.85     21.93 o 
   6   0  11      249.25      211.51     17.21 o 
   7   0  11     4342.13     4443.37    107.02 o 
   8   0  11     1484.75     1599.32     61.43 o 
   9   0  11      262.64      263.94     29.92 o 
  10   0  11      116.16      154.63     25.43 o 
  11   0  11      366.06      410.83     36.52 o 
  12   0  11      232.76      253.82     31.86 o 
  13   0  11      252.99      295.63     34.85 o 
  14   0  11      402.41      399.92     39.34 o 
  15   0  11      309.21      302.84     36.79 o 
  -8   1  11     2211.01     2353.04     93.11 o 
  -7   1  11        6.49      -10.65     16.72 o 
  -6   1  11       99.92       63.28     22.62 o 
  -5   1  11        4.34       -2.02     13.91 o 
  -4   1  11     1807.26     1770.85     71.02 o 
  -3   1  11       49.73       60.46     19.54 o 
  -2   1  11      778.72      781.18     46.21 o 
  -1   1  11      914.70      888.90     47.79 o 
   0   1  11     2515.19     2517.00     79.30 o 
   1   1  11      277.30      273.66     28.12 o 
   2   1  11     1682.84     1670.67     39.42 o 
   3   1  11       61.77       68.29     12.05 o 
   4   1  11     1857.64     1832.30     41.92 o 
   5   1  11     1677.44     1656.29     40.36 o 
   6   1  11     2811.06     2893.09     55.79 o 
   7   1  11        6.12       16.35     10.20 o 
   8   1  11     2805.73     2796.23     63.98 o 
   9   1  11       25.16       35.20     16.46 o 
  10   1  11      192.30      222.49     27.90 o 
  11   1  11        3.92       -2.55     14.08 o 
  12   1  11      251.16      215.19     28.69 o 
  13   1  11     1074.79     1053.57     54.48 o 
  14   1  11      402.85      430.37     39.60 o 
  15   1  11      404.78      403.35     39.78 o 
  -9   2  11      237.71      281.98     38.72 o 
  -8   2  11      327.60      358.20     39.08 o 
  -7   2  11     1083.24      922.52     54.74 o 
  -6   2  11      881.79      950.60     55.45 o 
  -5   2  11      424.62      455.36     39.87 o 
  -4   2  11      674.77      707.07     46.47 o 
  -3   2  11      500.91      462.67     37.58 o 
  -2   2  11      623.16      541.35     39.96 o 
  -1   2  11      478.76      452.20     36.35 o 
   0   2  11      163.21      158.42     23.67 o 
   1   2  11     1232.89     1260.50     32.66 o 
   2   2  11     1749.74     1766.71     39.63 o 
   3   2  11      263.34      277.95     17.00 o 
   4   2  11      186.94      206.47     15.61 o 
   5   2  11     1505.07     1564.84     42.73 o 
   6   2  11     2514.15     2412.60     49.39 o 
   7   2  11     3634.04     3638.12     89.02 o 
   8   2  11      883.05      832.29     31.95 o 
   9   2  11       11.51        6.26      9.52 o 
  10   2  11        8.57       10.29     10.10 o 
  11   2  11      318.65      293.16     30.63 o 
  12   2  11        1.95       -3.96     12.59 o 
  13   2  11       70.29       71.38     21.83 o 
  14   2  11       80.59      112.48     23.76 o 
  15   2  11     1793.11     1817.50     75.78 o 
  -9   3  11     1555.34     1616.22     77.10 o 
  -8   3  11     2155.19     2039.99     84.31 o 
  -7   3  11       15.19        6.34     17.16 o 
  -6   3  11     1103.17     1072.49     57.65 o 
  -5   3  11      515.67      515.74     40.48 o 
  -4   3  11     2367.11     2373.11     81.59 o 
  -3   3  11       19.49        9.07     15.58 o 
  -2   3  11      308.07      295.71     30.98 o 
  -1   3  11     3433.29     3505.71     97.16 o 
   0   3  11      999.48      902.72     46.91 o 
   1   3  11     4850.84     5169.99    119.78 o 
   2   3  11      473.71      418.80     19.24 o 
   3   3  11     5030.95     4991.22     85.63 o 
   4   3  11      103.48       89.11     11.76 o 
   5   3  11     1443.67     1428.10     36.39 o 
   6   3  11     2098.23     2025.80     44.83 o 
   7   3  11     6630.24     6802.39     98.26 o 
   8   3  11     3469.41     3411.64     88.54 o 
   9   3  11      368.61      358.38     26.58 o 
  10   3  11       20.80       23.34     10.33 o 
  11   3  11      209.95      208.15     31.77 o 
  12   3  11     1907.10     1883.68     70.94 o 
  13   3  11      253.13      264.47     31.42 o 
  14   3  11      214.69      187.46     28.25 o 
  15   3  11      290.07      271.34     34.24 o 
  16   3  11      591.75      635.35     46.21 o 
  -9   4  11        0.49       -9.24     17.25 o 
  -8   4  11      412.65      371.14     39.60 o 
  -7   4  11     1293.29     1206.62     61.96 o 
  -6   4  11      593.91      625.93     44.53 o 
  -5   4  11        0.30        8.18     14.61 o 
  -4   4  11      724.57      689.47     42.95 o 
  -3   4  11     1498.58     1559.01     63.90 o 
  -2   4  11       37.71       35.64     18.57 o 
  -1   4  11     1314.67     1279.76     55.89 o 
   0   4  11      258.80      279.43     28.34 o 
   1   4  11        5.22       -7.74     13.55 o 
   2   4  11      259.02      255.00     15.38 o 
   3   4  11      119.11      111.02     12.03 o 
   4   4  11     1757.22     1779.35     39.76 o 
   5   4  11       25.83       36.77     10.39 o 
   6   4  11      183.74      177.99     15.21 o 
   7   4  11     1809.06     1715.58     48.19 o 
   8   4  11     4351.05     4331.23     73.22 o 
   9   4  11      900.02      899.78     52.10 o 
  10   4  11      232.43      206.63     17.82 o 
  11   4  11      533.17      463.86     33.05 o 
  12   4  11      750.84      665.76     29.09 o 
  13   4  11      460.99      436.60     25.47 o 
  14   4  11       76.00      101.12     23.50 o 
  15   4  11      610.35      570.22     42.24 o 
  16   4  11      665.22      715.61     49.02 o 
  -9   5  11     2242.33     2133.69     73.97 o 
  -8   5  11        7.44       16.89     12.92 o 
  -7   5  11        4.24        8.52     14.74 o 
  -6   5  11     1243.67     1232.62     40.29 o 
  -5   5  11     2207.53     2449.78     67.81 o 
  -4   5  11      249.59      242.01     20.64 o 
  -3   5  11      589.09      604.65     52.50 o 
  -2   5  11      161.40      135.40     34.98 o 
  -1   5  11      206.54      164.65     15.66 o 
   0   5  11     2831.76     2643.92     80.18 o 
   1   5  11      173.66      183.59     24.82 o 
   2   5  11      163.87      159.90     12.36 o 
   3   5  11     1218.65     1167.90     30.79 o 
   4   5  11      194.83      200.80     19.98 o 
   5   5  11      294.08      317.99     18.25 o 
   6   5  11       18.46       14.95      9.05 o 
   7   5  11     5235.19     5314.24     82.82 o 
   8   5  11     4136.08     4080.94     71.15 o 
   9   5  11        4.14        2.32      9.89 o 
  10   5  11     1807.21     1705.09     44.49 o 
  11   5  11      454.37      452.72     34.06 o 
  12   5  11       35.53       15.30     11.61 o 
  13   5  11        7.53        7.92     11.40 o 
  14   5  11       14.31        0.86     10.95 o 
  15   5  11       71.37       91.35     21.91 o 
  16   5  11      978.30      969.17     56.41 o 
  -9   6  11       42.34       45.59     27.15 o 
  -8   6  11     2297.53     2242.42     60.77 o 
  -7   6  11      119.82      137.68     18.08 o 
  -6   6  11        3.06       36.85     12.31 o 
  -5   6  11       63.77       67.12     17.07 o 
  -4   6  11     3106.59     3332.71     64.89 o 
  -3   6  11       27.85       23.60     11.35 o 
  -2   6  11     2259.37     2255.71     48.73 o 
  -1   6  11        1.58        8.34      9.85 o 
   0   6  11     7194.82     7684.59    153.49 o 
   1   6  11      366.73      317.20     34.90 o 
   2   6  11      473.85      434.97     18.28 o 
   3   6  11      232.36      202.66     14.24 o 
   4   6  11    10888.51    11184.65    139.42 o 
   5   6  11      714.03      668.43     24.85 o 
   6   6  11       65.13       65.87     11.35 o 
   7   6  11     1547.57     1587.51     40.50 o 
   8   6  11     8263.16     8389.02    117.29 o 
   9   6  11      145.55      143.79     16.12 o 
  10   6  11       35.76       34.20     11.86 o 
  11   6  11       43.85       30.54     12.06 o 
  12   6  11     2260.66     2076.23     87.44 o 
  13   6  11      334.72      330.65     24.20 o 
  14   6  11       12.33       13.55     11.70 o 
  15   6  11       30.11       26.01     12.90 o 
  -9   7  11       25.07       16.33     14.35 o 
  -8   7  11      121.42      102.17     17.66 o 
  -7   7  11      425.11      457.43     26.84 o 
  -6   7  11       67.14       66.42     22.75 o 
  -5   7  11      439.73      433.70     24.24 o 
  -4   7  11       20.58       15.42     11.00 o 
  -3   7  11     1437.73     1439.21     39.22 o 
  -2   7  11     2243.73     2202.54     47.82 o 
  -1   7  11      922.25      939.52     29.87 o 
   0   7  11        7.57        4.74     13.07 o 
   1   7  11      267.89      220.36     16.59 o 
   2   7  11       15.43       31.42     15.84 o 
   3   7  11      311.87      300.85     16.95 o 
   4   7  11      755.37      722.91     25.24 o 
   5   7  11     6806.47     6958.00     98.72 o 
   6   7  11       69.19       59.63     13.95 o 
   7   7  11       95.02       72.59     12.21 o 
   8   7  11       11.08        2.52     10.13 o 
   9   7  11     3681.71     3651.28     69.19 o 
  10   7  11      284.47      269.89     37.67 o 
  11   7  11        0.39       13.90      9.82 o 
  12   7  11       98.82      107.54     24.25 o 
  13   7  11      376.12      385.96     25.72 o 
  14   7  11        0.30        3.87     11.10 o 
  15   7  11       87.26       97.02     17.21 o 
  -9   8  11       92.25       82.59     15.54 o 
  -8   8  11     1606.07     1523.40     84.71 o 
  -7   8  11      571.27      531.32     27.81 o 
  -6   8  11      118.51      111.20     16.07 o 
  -5   8  11      696.06      655.72     37.45 o 
  -4   8  11     3313.97     3378.48     69.35 o 
  -3   8  11       29.40       39.27     11.71 o 
  -2   8  11      100.85      135.53     14.84 o 
  -1   8  11       24.42       22.54     10.42 o 
   0   8  11     6276.72     6318.25     90.01 o 
   1   8  11      352.24      340.33     45.72 o 
   2   8  11       40.90       35.20     16.46 o 
   3   8  11      169.84      170.99     13.77 o 
   4   8  11     2364.85     2198.93     45.57 o 
   5   8  11      152.35      145.50     18.00 o 
   6   8  11        6.13        4.37     12.81 o 
   7   8  11     2352.32     2330.69     52.37 o 
   8   8  11     1850.42     1961.90     48.11 o 
   9   8  11       34.87       47.45     12.93 o 
  10   8  11      208.81      215.48     19.15 o 
  11   8  11      307.01      290.66     23.37 o 
  12   8  11     1211.67     1287.38     42.44 o 
  13   8  11       96.98       58.73     15.76 o 
  14   8  11       33.90       22.29     13.32 o 
  15   8  11       26.03      -10.07     26.80 o 
  -9   9  11      431.10      415.40     68.43 o 
  -8   9  11       98.92      170.63     19.19 o 
  -7   9  11     4438.26     4350.39     81.95 o 
  -6   9  11       53.44       48.78     13.47 o 
  -5   9  11      961.71      830.64     31.55 o 
  -4   9  11       61.33       59.83     12.81 o 
  -3   9  11     7244.92     7413.08    107.19 o 
  -2   9  11        5.67       -3.02     10.83 o 
  -1   9  11      953.84      880.86     29.58 o 
   0   9  11      436.18      418.89     31.07 o 
   1   9  11     3267.30     3316.33     60.51 o 
   2   9  11        0.28       -3.87     13.64 o 
   3   9  11     2125.31     2134.42     72.52 o 
   4   9  11      437.80      404.93     23.41 o 
   5   9  11     6117.86     6050.28     90.81 o 
   6   9  11      191.90      161.57     16.21 o 
   7   9  11      657.32      629.89     53.47 o 
   8   9  11      266.02      236.54     19.30 o 
   9   9  11     1813.25     1691.96     46.21 o 
  10   9  11        0.10       -0.53      9.80 o 
  11   9  11        3.36        1.32      9.20 o 
  12   9  11      419.01      388.15     26.42 o 
  13   9  11      767.28      728.90     34.52 o 
  14   9  11      322.15      297.75     25.89 o 
  15   9  11      139.29      136.49     21.09 o 
  -9  10  11       10.15      -12.59     13.29 o 
  -8  10  11        2.92       -0.54     14.57 o 
  -7  10  11      718.92      686.35     32.04 o 
  -6  10  11     1349.59     1227.14     68.87 o 
  -5  10  11     1236.16     1165.32     37.79 o 
  -4  10  11       79.05       49.06     12.07 o 
  -3  10  11     1053.98     1002.95     33.38 o 
  -2  10  11     1248.90     1102.43     33.97 o 
  -1  10  11     3169.12     3261.33     60.31 o 
   0  10  11     1035.48     1011.76     30.70 o 
   1  10  11       64.93       62.58     23.63 o 
   2  10  11     2035.66     2158.98     73.22 o 
   3  10  11       57.53       32.65     15.31 o 
   4  10  11      427.04      354.24     32.83 o 
   5  10  11      246.72      278.99     29.84 o 
   6  10  11     3656.34     3617.75    102.00 o 
   7  10  11     1508.20     1332.65     60.90 o 
   8  10  11      537.34      524.98     35.16 o 
   9  10  11        9.86        3.81      9.79 o 
  10  10  11     3183.12     3103.88     67.71 o 
  11  10  11     1205.55     1159.68     41.10 o 
  12  10  11      105.42      105.06     22.00 o 
  13  10  11       70.04       69.34     16.30 o 
  14  10  11      906.72      966.90     46.73 o 
  -8  11  11       21.37       28.16     17.34 o 
  -7  11  11      974.47     1035.26     37.74 o 
  -6  11  11     1066.08     1077.85    103.59 o 
  -5  11  11      312.12      311.36     21.95 o 
  -4  11  11      546.86      487.99     24.79 o 
  -3  11  11     1687.73     1726.49     44.22 o 
  -2  11  11        8.60       -3.47      8.18 o 
  -1  11  11      250.36      256.22     47.39 o 
   0  11  11      902.74      908.93     29.36 o 
   1  11  11     1057.08     1093.26     52.63 o 
   2  11  11      601.17      582.28     39.96 o 
   3  11  11      644.47      569.25     39.43 o 
   4  11  11      109.40       95.49     22.44 o 
   5  11  11      306.20      347.02     33.53 o 
   6  11  11        2.30       -0.79     14.08 o 
   7  11  11       18.02      -10.56     14.61 o 
   8  11  11      844.64      712.88     45.68 o 
   9  11  11      925.09      840.76     51.66 o 
  10  11  11       18.65       26.67     21.30 o 
  11  11  11      104.91      120.75     28.60 o 
  12  11  11     1156.96     1187.61     65.92 o 
  13  11  11      534.96      570.75     50.43 o 
  14  11  11        2.08       39.52     25.70 o 
  -8  12  11      583.90      523.84     39.78 o 
  -7  12  11      193.74      149.88     25.79 o 
  -6  12  11     1548.88     1598.88     63.63 o 
  -5  12  11     1084.79      967.88     35.26 o 
  -4  12  11     1029.47      903.79     73.40 o 
  -3  12  11      675.82      595.87     26.46 o 
  -2  12  11     2159.57     2149.00    131.80 o 
  -1  12  11     1580.55     1595.84     40.94 o 
   0  12  11        6.85        2.14      8.04 o 
   1  12  11       18.90       32.39     17.34 o 
   2  12  11     3351.70     2990.76     90.21 o 
   3  12  11      317.79      287.79     30.72 o 
   4  12  11     2376.23     2396.08     81.50 o 
   5  12  11      508.65      570.48     41.10 o 
   6  12  11     3624.87     3657.00    106.32 o 
   7  12  11        8.13      -10.30     13.82 o 
   9  12  11      856.38      836.71     53.33 o 
  10  12  11      366.23      397.10     41.36 o 
  11  12  11      612.17      614.66     49.73 o 
  12  12  11      124.86      110.36     29.31 o 
  13  12  11     1143.48     1150.21     68.38 o 
  -7  13  11      109.33       86.34     22.62 o 
  -6  13  11      293.90      268.61     30.45 o 
  -5  13  11      275.46      227.86     27.64 o 
  -4  13  11      161.81      159.39     17.61 o 
  -3  13  11      133.67      133.66     31.95 o 
  -2  13  11        6.21       -1.05      9.13 o 
  -1  13  11       75.62       40.25     11.03 o 
   0  13  11     3147.52     3035.65     92.06 o 
   1  13  11      432.91      425.35     35.64 o 
   2  13  11      708.76      712.97     44.09 o 
   3  13  11     1131.96     1091.68     54.92 o 
   4  13  11      444.44      467.51     38.55 o 
   5  13  11      219.93      178.57     27.90 o 
   6  13  11       66.87       48.41     21.56 o 
   7  13  11      719.21      773.79     49.37 o 
   8  13  11      546.12      535.98     43.92 o 
   9  13  11      789.96      718.96     50.69 o 
  10  13  11        0.57      -18.22     12.15 o 
  11  13  11       11.57       34.68     19.45 o 
  12  13  11     1351.50     1448.82     75.51 o 
  -6  14  11      603.41      786.20     46.56 o 
  -5  14  11      123.19      165.11     25.70 o 
  -4  14  11      359.41      383.02     33.53 o 
  -3  14  11     1276.30     1249.57     53.07 o 
  -2  14  11      353.63      377.47     22.32 o 
  -1  14  11      294.36      295.90     25.70 o 
   0  14  11      289.60      261.83     29.75 o 
   1  14  11     1594.56     1577.67     65.66 o 
   2  14  11       14.10       20.59     16.28 o 
   3  14  11       38.91       25.43     17.51 o 
   4  14  11       69.11       78.95     22.00 o 
   5  14  11      329.21      271.69     33.09 o 
   6  14  11      165.01      117.49     24.47 o 
   7  14  11       41.64       26.23     19.10 o 
   8  14  11       34.87       56.68     21.74 o 
   9  14  11      879.89      887.32     56.85 o 
  10  14  11       33.36       64.25     24.91 o 
  11  14  11        9.37        3.70     18.13 o 
  -5  15  11      478.09      478.60     37.23 o 
  -4  15  11      245.69      288.15     31.24 o 
  -3  15  11     2385.02     2404.26     78.51 o 
  -2  15  11      147.80      154.37     23.50 o 
  -1  15  11       37.55       73.66     21.21 o 
   0  15  11     1634.97     1693.05     68.47 o 
   1  15  11      679.69      690.88     44.36 o 
   2  15  11      516.62      546.63     41.01 o 
   3  15  11      665.70      710.77     46.38 o 
   4  15  11      139.23      175.76     28.96 o 
   5  15  11     2218.10     2334.47     85.63 o 
   6  15  11      214.91      330.57     39.87 o 
   7  15  11      854.89      996.19     61.08 o 
   8  15  11       68.80       85.11     25.96 o 
   9  15  11      257.81      174.17     31.33 o 
  10  15  11      387.65      449.03     46.29 o 
  -3  16  11      274.57      272.04     30.63 o 
   1  16  11     1443.23     1509.20     66.98 o 
   2  16  11      441.83      495.41     40.84 o 
   3  16  11        0.16      -20.77     16.11 o 
   4  16  11       59.41       71.99     23.59 o 
   5  16  11      288.82      301.35     39.52 o 
   6  16  11      599.78      645.91     50.87 o 
   7  16  11       35.23       64.42     22.35 o 
   8  16  11      160.84      172.59     32.21 o 
   4  17  11      152.63      198.99     35.47 o 
   5  17  11      298.36      366.12     42.95 o 
   2  -6  12      326.47      259.28     32.83 o 
   3  -6  12      810.05      767.19     49.90 o 
   4  -6  12      330.84      331.62     36.35 o 
   5  -6  12       17.44       27.28     19.71 o 
   6  -6  12        4.40      -13.11     17.78 o 
   1  -5  12      854.54      834.95     48.05 o 
   2  -5  12       97.72      126.29     25.70 o 
   3  -5  12      258.49      281.90     32.65 o 
   4  -5  12      538.14      532.29     41.98 o 
   5  -5  12      198.87      203.22     30.98 o 
   6  -5  12        0.41       10.74     17.51 o 
   7  -5  12       33.52       11.18     17.78 o 
   8  -5  12      142.91      108.87     27.99 o 
   9  -5  12       11.08       -4.05     15.93 o 
  -3  -4  12       12.66       50.96     21.30 o 
  -2  -4  12        0.45       22.97     18.48 o 
  -1  -4  12     2264.54     2490.25     87.75 o 
   1  -4  12        0.91       -5.54     14.35 o 
   2  -4  12      436.05      443.04     36.79 o 
   3  -4  12      788.93      759.18     45.94 o 
   4  -4  12       40.65       36.35     19.71 o 
   5  -4  12       72.64       74.37     22.00 o 
   6  -4  12       87.02      110.89     24.38 o 
   7  -4  12     1044.20     1006.66     55.62 o 
   8  -4  12      178.42      138.88     28.16 o 
   9  -4  12      244.74      232.17     32.56 o 
  10  -4  12       55.48       64.69     23.85 o 
  11  -4  12      279.62      339.63     40.04 o 
  -4  -3  12      283.70      280.58     35.29 o 
  -3  -3  12       35.46       58.17     20.86 o 
  -2  -3  12       47.08       32.74     18.92 o 
  -1  -3  12        0.35        0.09     16.19 o 
   1  -3  12      216.17      248.49     20.24 o 
   2  -3  12      126.65      121.19     23.50 o 
   3  -3  12       64.49       51.66     19.89 o 
   4  -3  12     3213.78     3426.94     96.81 o 
   5  -3  12      139.09      172.85     27.28 o 
   6  -3  12       21.44       46.38     19.98 o 
   7  -3  12        0.09       17.07     17.60 o 
   8  -3  12      938.13     1113.77     57.12 o 
   9  -3  12      513.02      499.02     39.96 o 
  10  -3  12      560.89      549.80     44.01 o 
  11  -3  12      386.99      479.39     43.48 o 
  12  -3  12      427.30      510.02     46.65 o 
  -5  -2  12      153.32      225.39     32.74 o 
  -4  -2  12      467.25      505.44     43.39 o 
  -3  -2  12      454.40      455.81     41.10 o 
  -2  -2  12      169.01      136.33     27.02 o 
  -1  -2  12      207.03      222.14     29.66 o 
   0  -2  12        9.07       -8.80     13.99 o 
   1  -2  12      693.58      643.27     41.45 o 
   2  -2  12       74.66       52.13     12.95 o 
   3  -2  12       91.40      119.13     15.58 o 
   4  -2  12       29.54       13.82     15.23 o 
   5  -2  12     2962.16     2886.12     86.78 o 
   6  -2  12       73.52       67.94     20.77 o 
   7  -2  12       49.37       56.06     19.54 o 
   8  -2  12       67.15       73.75     21.83 o 
   9  -2  12      490.98      499.81     40.13 o 
  10  -2  12        6.79       24.47     17.51 o 
  11  -2  12      220.74      135.80     27.81 o 
  12  -2  12       43.42       38.64     20.15 o 
  13  -2  12     2273.75     2189.17     87.75 o 
  -6  -1  12       29.17       30.45     19.19 o 
  -5  -1  12        0.17       51.93     20.51 o 
  -4  -1  12      458.77      578.05     45.50 o 
  -3  -1  12       23.92       21.39     18.31 o 
  -2  -1  12      411.60      492.07     40.40 o 
  -1  -1  12        4.90      -10.65     14.26 o 
   0  -1  12     1242.95     1397.51     60.64 o 
   1  -1  12       13.58       39.52     17.60 o 
   2  -1  12     1233.05     1320.08     65.79 o 
   3  -1  12      152.02      123.77     17.12 o 
   4  -1  12      846.39      885.85     31.73 o 
   5  -1  12       58.46       77.18     19.89 o 
   6  -1  12      126.53      119.52     23.06 o 
   7  -1  12      856.52      832.05     45.68 o 
   8  -1  12     2050.81     2029.60     72.96 o 
   9  -1  12       20.23        7.66     14.08 o 
  10  -1  12       42.67       52.10     21.39 o 
  11  -1  12        6.58       60.20     21.21 o 
  12  -1  12       27.86       51.40     21.65 o 
  13  -1  12       15.63       14.43     19.19 o 
  14  -1  12        1.57       11.62     17.16 o 
  -6   0  12       41.07       40.75     19.63 o 
  -5   0  12       30.86       38.55     20.95 o 
  -4   0  12      202.25      246.43     33.44 o 
  -3   0  12      207.60      224.34     30.89 o 
  -2   0  12      405.76      424.56     37.40 o 
  -1   0  12      131.88      124.18     23.41 o 
   0   0  12      216.48      186.32     26.58 o 
   1   0  12     5389.17     5750.41    135.18 o 
   2   0  12      112.13      115.46     14.66 o 
   3   0  12     1785.08     1674.26     42.31 o 
   4   0  12       23.07       11.08     11.35 o 
   5   0  12     4061.47     4192.65     73.08 o 
   6   0  12      138.95      119.20     19.89 o 
   7   0  12       18.58       33.27     16.81 o 
   8   0  12      501.12      498.14     37.14 o 
   9   0  12     2752.67     2747.24     86.43 o 
  10   0  12      190.74      173.29     27.81 o 
  11   0  12        2.87      -20.24     14.26 o 
  12   0  12       51.86       51.66     20.24 o 
  13   0  12     1095.26     1042.92     57.03 o 
  14   0  12        3.24       21.03     19.80 o 
  -7   1  12      382.66      461.70     44.27 o 
  -6   1  12      200.12      215.01     33.09 o 
  -5   1  12       35.63       19.63     16.81 o 
  -4   1  12       45.32       69.18     23.50 o 
  -3   1  12      943.33      917.77     53.07 o 
  -2   1  12       96.87      129.02     24.91 o 
  -1   1  12      747.65      718.52     43.65 o 
   0   1  12        2.02       -1.50     14.87 o 
   1   1  12        9.44       -5.63     15.40 o 
   2   1  12       58.35       43.64     11.63 o 
   3   1  12      277.31      264.49     26.27 o 
   4   1  12        8.18       -5.08      8.68 o 
   5   1  12      384.11      424.71     22.31 o 
   6   1  12     3024.06     2899.62     57.83 o 
   7   1  12      681.90      653.36     40.00 o 
   8   1  12        1.70        5.10     13.55 o 
   9   1  12       47.27       58.79     19.10 o 
  10   1  12      825.59      869.81     48.41 o 
  11   1  12      215.70      205.86     29.57 o 
  12   1  12       41.48       31.86     16.99 o 
  13   1  12        2.10        6.60     15.14 o 
  14   1  12      314.17      369.03     38.72 o 
  15   1  12      509.73      570.39     43.92 o 
  -7   2  12      149.44      182.71     33.53 o 
  -6   2  12      368.33      369.03     39.08 o 
  -5   2  12       32.35       42.68     21.21 o 
  -4   2  12      482.15      467.42     40.31 o 
  -3   2  12      341.38      347.55     34.85 o 
  -2   2  12      768.72      803.01     46.91 o 
  -1   2  12      254.44      229.00     29.22 o 
   0   2  12     1723.30     1590.08     63.46 o 
   1   2  12     2904.60     2812.37     85.28 o 
   2   2  12      145.54      140.69     14.53 o 
   3   2  12      231.73      230.47     21.87 o 
   4   2  12      948.29      929.40     30.90 o 
   5   2  12     3470.21     3605.87     65.04 o 
   6   2  12       52.85       56.77     28.43 o 
   7   2  12       11.08        8.93     13.86 o 
   8   2  12     1724.73     1724.10     43.56 o 
   9   2  12      221.51      245.79     18.58 o 
  10   2  12        1.48       12.94     14.61 o 
  11   2  12      321.72      319.48     31.68 o 
  12   2  12      353.80      325.99     33.80 o 
  13   2  12      190.84      184.03     29.57 o 
  14   2  12       71.71       89.42     23.50 o 
  15   2  12        8.56        2.99     14.96 o 
  -8   3  12      678.05      701.09     53.33 o 
  -7   3  12      867.67      919.09     57.91 o 
  -6   3  12      236.27      214.13     32.04 o
[truncated: 75,552 more chars]
